# Supplementary material for: Silver/chiral pyrrolidinopyridine relay catalytic cycloisomerization/(2 + 3) cycloadditions of enynamides to asymmetrically synthesize bispirocyclopentenes as PDE1B inhibitors
Source: Commun Chem. 2023 Jun 19;6:128. doi: 10.1038/s42004-023-00921-6 (PMC10279699; doi:10.1038/s42004-023-00921-6)
Supplement: Supplementary file 6 — Supplementary Data 3 [file 42004_2023_921_MOESM6_ESM.cif]

 
data_20210901HBJJ_0m_a
 
_audit_creation_method            'SHELXL-2016/6'
_shelx_SHELXL_version_number      '2016/6'
_chemical_name_systematic         ?
_chemical_name_common             ?
_chemical_melting_point           ?
_chemical_formula_moiety          ?
_chemical_formula_sum
 'C38 H31 N3 O6 S' 
_chemical_formula_weight          657.72

loop_
 _atom_type_symbol
 _atom_type_description
 _atom_type_scat_dispersion_real
 _atom_type_scat_dispersion_imag
 _atom_type_scat_source
 'C'  'C'   0.0181   0.0091
 'International Tables Vol C Tables 4.2.6.8 and 6.1.1.4'
 'H'  'H'   0.0000   0.0000
 'International Tables Vol C Tables 4.2.6.8 and 6.1.1.4'
 'N'  'N'   0.0311   0.0180
 'International Tables Vol C Tables 4.2.6.8 and 6.1.1.4'
 'O'  'O'   0.0492   0.0322
 'International Tables Vol C Tables 4.2.6.8 and 6.1.1.4'
 'S'  'S'   0.3331   0.5567
 'International Tables Vol C Tables 4.2.6.8 and 6.1.1.4'
 
_space_group_crystal_system       orthorhombic
_space_group_IT_number            19
_space_group_name_H-M_alt         'P 21 21 21'
_space_group_name_Hall            'P 2ac 2ab'
 
_shelx_space_group_comment
;
The symmetry employed for this shelxl refinement is uniquely defined
by the following loop, which should always be used as a source of
symmetry information in preference to the above space-group names.
They are only intended as comments.
;
 
loop_
 _space_group_symop_operation_xyz
 'x, y, z'
 '-x+1/2, -y, z+1/2'
 '-x, y+1/2, -z+1/2'
 'x+1/2, -y+1/2, -z'
 
_cell_length_a                    11.1615(4)
_cell_length_b                    11.8366(4)
_cell_length_c                    25.4947(8)
_cell_angle_alpha                 90
_cell_angle_beta                  90
_cell_angle_gamma                 90
_cell_volume                      3368.2(2)
_cell_formula_units_Z             4
_cell_measurement_temperature     293(2)
_cell_measurement_reflns_used     9995
_cell_measurement_theta_min       4.12
_cell_measurement_theta_max       67.50
 
_exptl_crystal_description        block
_exptl_crystal_colour             ?
_exptl_crystal_density_meas       ?
_exptl_crystal_density_method     ?
_exptl_crystal_density_diffrn     1.297          
_exptl_crystal_F_000              1376
_exptl_transmission_factor_min    ?
_exptl_transmission_factor_max    ?
_exptl_crystal_size_max           ?
_exptl_crystal_size_mid           ?
_exptl_crystal_size_min           ?
_exptl_absorpt_coefficient_mu     1.277
_shelx_estimated_absorpt_T_min    ?
_shelx_estimated_absorpt_T_max    ?
_exptl_absorpt_correction_type    ?
_exptl_absorpt_correction_T_min   ?
_exptl_absorpt_correction_T_max   ?
_exptl_absorpt_process_details    ?
_exptl_absorpt_special_details    ?
_diffrn_ambient_temperature       293(2)
_diffrn_radiation_wavelength      1.54178
_diffrn_radiation_type            CuK\a
_diffrn_source                    ?
_diffrn_measurement_device_type   'Bruker APEX-II CCD'
_diffrn_measurement_method        '\f and \w scans'
_diffrn_detector_area_resol_mean  ?
_diffrn_reflns_number             26855
_diffrn_reflns_av_unetI/netI      0.0356
_diffrn_reflns_av_R_equivalents   0.0458
_diffrn_reflns_limit_h_min        -12
_diffrn_reflns_limit_h_max        13
_diffrn_reflns_limit_k_min        -14
_diffrn_reflns_limit_k_max        13
_diffrn_reflns_limit_l_min        -30
_diffrn_reflns_limit_l_max        30
_diffrn_reflns_theta_min          4.118
_diffrn_reflns_theta_max          68.417
_diffrn_reflns_theta_full         67.679
_diffrn_measured_fraction_theta_max   0.998
_diffrn_measured_fraction_theta_full  0.999
_diffrn_reflns_Laue_measured_fraction_max    0.998
_diffrn_reflns_Laue_measured_fraction_full   0.999
_diffrn_reflns_point_group_measured_fraction_max   0.997
_diffrn_reflns_point_group_measured_fraction_full  0.999
_reflns_number_total              6183
_reflns_number_gt                 5181
_reflns_threshold_expression      'I > 2\s(I)'
_reflns_Friedel_coverage          0.771
_reflns_Friedel_fraction_max      0.995
_reflns_Friedel_fraction_full     0.998
 
_reflns_special_details
;
 Reflections were merged by SHELXL according to the crystal
 class for the calculation of statistics and refinement.
 
 _reflns_Friedel_fraction is defined as the number of unique
 Friedel pairs measured divided by the number that would be
 possible theoretically, ignoring centric projections and
 systematic absences.
;
 
_computing_data_collection        ?
_computing_cell_refinement        ?
_computing_data_reduction         ?
_computing_structure_solution     'SHELXT 2014/5 (Sheldrick, 2014)'
_computing_structure_refinement 'SHELXL-2016/6 (Sheldrick, 2016)'
_computing_molecular_graphics     ?
_computing_publication_material   ?
_refine_special_details           ?
_refine_ls_structure_factor_coef  Fsqd
_refine_ls_matrix_type            full
_refine_ls_weighting_scheme       calc
_refine_ls_weighting_details
'w=1/[\s^2^(Fo^2^)+(0.1264P)^2^+0.2409P] where P=(Fo^2^+2Fc^2^)/3'
_atom_sites_solution_primary      ?
_atom_sites_solution_secondary    ?
_atom_sites_solution_hydrogens    geom
_refine_ls_hydrogen_treatment     constr
_refine_ls_extinction_method      none
_refine_ls_extinction_coef        .
_refine_ls_abs_structure_details
;
 Flack x determined using 1919 quotients [(I+)-(I-)]/[(I+)+(I-)]
 (Parsons, Flack and Wagner, Acta Cryst. B69 (2013) 249-259).
;
_refine_ls_abs_structure_Flack    0.108(9)
_chemical_absolute_configuration  ad
_refine_ls_number_reflns          6183
_refine_ls_number_parameters      436
_refine_ls_number_restraints      0
_refine_ls_R_factor_all           0.0547
_refine_ls_R_factor_gt            0.0444
_refine_ls_wR_factor_ref          0.1395
_refine_ls_wR_factor_gt           0.1229
_refine_ls_goodness_of_fit_ref    0.797
_refine_ls_restrained_S_all       0.797
_refine_ls_shift/su_max           0.053
_refine_ls_shift/su_mean          0.001
 
loop_
 _atom_site_label
 _atom_site_type_symbol
 _atom_site_fract_x
 _atom_site_fract_y
 _atom_site_fract_z
 _atom_site_U_iso_or_equiv
 _atom_site_adp_type
 _atom_site_occupancy
 _atom_site_site_symmetry_order  
 _atom_site_calc_flag
 _atom_site_refinement_flags_posn
 _atom_site_refinement_flags_adp
 _atom_site_refinement_flags_occupancy
 _atom_site_disorder_assembly
 _atom_site_disorder_group
S001 S 0.77936(9) 0.51399(7) 0.17409(3) 0.0523(2) Uani 1 1 d . . . . .
O002 O 0.5686(2) 0.4067(2) 0.21722(9) 0.0480(5) Uani 1 1 d . . . . .
O003 O 0.6200(3) 0.2012(2) 0.39376(10) 0.0553(6) Uani 1 1 d . . . . .
O004 O 0.7100(3) 0.6094(2) 0.18987(12) 0.0696(8) Uani 1 1 d . . . . .
O005 O 0.9080(3) 0.3974(3) 0.41159(12) 0.0722(8) Uani 1 1 d . . . . .
O006 O 1.0274(3) 0.2719(3) 0.37264(12) 0.0692(8) Uani 1 1 d . . . . .
O007 O 0.9031(3) 0.5288(3) 0.16368(13) 0.0744(9) Uani 1 1 d . . . . .
N008 N 0.7755(3) 0.4169(2) 0.22152(11) 0.0471(6) Uani 1 1 d . . . . .
N009 N 0.5903(3) 0.3920(3) 0.40814(11) 0.0506(7) Uani 1 1 d . . . . .
N00A N 0.6354(3) 0.4951(3) 0.38851(12) 0.0518(7) Uani 1 1 d . . . . .
C00B C 0.6759(3) 0.3801(3) 0.23869(12) 0.0403(7) Uani 1 1 d . . . . .
C00C C 0.4789(3) 0.3485(3) 0.24535(14) 0.0455(7) Uani 1 1 d . . . . .
C00E C 0.7036(3) 0.4734(3) 0.34917(13) 0.0469(8) Uani 1 1 d . . . . .
C00F C 0.6364(3) 0.3003(3) 0.38329(13) 0.0450(7) Uani 1 1 d . . . . .
C00G C 0.6586(3) 0.3002(3) 0.28483(12) 0.0408(7) Uani 1 1 d . . . . .
C00H C 0.9261(3) 0.3282(3) 0.37839(14) 0.0483(8) Uani 1 1 d . . . . .
C00I C 0.5251(3) 0.2883(3) 0.28435(13) 0.0446(7) Uani 1 1 d . . . . .
H00I H 0.481029 0.245023 0.307913 0.053 Uiso 1 1 calc R U . . .
C00J C 0.8359(3) 0.2947(3) 0.33893(13) 0.0437(7) Uani 1 1 d . . . . .
C00K C 0.7440(3) 0.1480(3) 0.22013(13) 0.0490(8) Uani 1 1 d . . . . .
C00L C 0.7127(3) 0.3473(3) 0.33805(12) 0.0426(7) Uani 1 1 d . . . . .
C00M C 0.8426(3) 0.2056(3) 0.30708(13) 0.0482(8) Uani 1 1 d . . . . .
H00M H 0.910404 0.160444 0.304046 0.058 Uiso 1 1 calc R U . . .
C00N C 0.3582(3) 0.3617(3) 0.22405(16) 0.0536(9) Uani 1 1 d . . . . .
C00O C 0.5139(4) 0.3943(3) 0.45304(13) 0.0531(9) Uani 1 1 d . . . . .
C00P C 0.8547(4) 0.1389(4) 0.19678(16) 0.0619(10) Uani 1 1 d . . . . .
H00P H 0.922970 0.160114 0.215267 0.074 Uiso 1 1 calc R U . . .
C00Q C 0.4263(4) 0.3138(4) 0.45961(16) 0.0646(11) Uani 1 1 d . . . . .
H00Q H 0.417204 0.256409 0.435019 0.077 Uiso 1 1 calc R U . . .
C00R C 0.7121(4) 0.4568(3) 0.11785(15) 0.0590(9) Uani 1 1 d . . . . .
C00S C 0.6435(4) 0.1176(4) 0.19154(17) 0.0628(10) Uani 1 1 d . . . . .
H00S H 0.568196 0.121056 0.207027 0.075 Uiso 1 1 calc R U . . .
C00T C 0.7676(4) 0.5670(3) 0.32254(15) 0.0607(10) Uani 1 1 d . . . . .
H00A H 0.847415 0.543258 0.313904 0.091 Uiso 1 1 calc R U . . .
H00B H 0.771083 0.631253 0.345452 0.091 Uiso 1 1 calc R U . . .
H00C H 0.725596 0.587031 0.291019 0.091 Uiso 1 1 calc R U . . .
C00U C 0.2580(4) 0.3463(4) 0.2555(2) 0.0680(11) Uani 1 1 d . . . . .
H00U H 0.267084 0.330950 0.291077 0.082 Uiso 1 1 calc R U . . .
C00V C 0.3523(5) 0.3185(5) 0.50256(17) 0.0721(12) Uani 1 1 d . . . . .
H00V H 0.292791 0.264201 0.506831 0.086 Uiso 1 1 calc R U . . .
C00W C 0.8656(5) 0.0985(5) 0.14597(19) 0.0802(14) Uani 1 1 d . . . . .
H00W H 0.941015 0.090159 0.130963 0.096 Uiso 1 1 calc R U . . .
C00X C 0.7646(6) 0.0705(4) 0.11770(18) 0.0803(14) Uani 1 1 d . . . . .
H00X H 0.771618 0.043999 0.083507 0.096 Uiso 1 1 calc R U . . .
C00Y C 0.6546(5) 0.0820(5) 0.14008(19) 0.0781(14) Uani 1 1 d . . . . .
H00Y H 0.586307 0.065864 0.120610 0.094 Uiso 1 1 calc R U . . .
C00Z C 1.1167(4) 0.2840(5) 0.4125(2) 0.0783(14) Uani 1 1 d . . . . .
H00D H 1.137072 0.210908 0.426178 0.117 Uiso 1 1 calc R U . . .
H00E H 1.086182 0.330592 0.440214 0.117 Uiso 1 1 calc R U . . .
H00F H 1.186889 0.318507 0.397721 0.117 Uiso 1 1 calc R U . . .
C010 C 0.3428(5) 0.3851(4) 0.1712(2) 0.0804(14) Uani 1 1 d . . . . .
H010 H 0.409088 0.396627 0.149694 0.096 Uiso 1 1 calc R U . . .
C011 C 0.6117(5) 0.5062(5) 0.0974(2) 0.0801(14) Uani 1 1 d . . . . .
H011 H 0.574214 0.565279 0.114940 0.096 Uiso 1 1 calc R U . . .
C012 C 0.5299(6) 0.4774(5) 0.48955(19) 0.0842(16) Uani 1 1 d . . . . .
H012 H 0.589920 0.531214 0.485408 0.101 Uiso 1 1 calc R U . . .
C013 C 0.7654(6) 0.3653(4) 0.09314(19) 0.0834(15) Uani 1 1 d . . . . .
H013 H 0.832180 0.330372 0.107775 0.100 Uiso 1 1 calc R U . . .
C014 C 0.3652(6) 0.4022(5) 0.53915(19) 0.0844(15) Uani 1 1 d . . . . .
H014 H 0.313616 0.405987 0.567746 0.101 Uiso 1 1 calc R U . . .
C015 C 0.1449(5) 0.3540(5) 0.2340(3) 0.098(2) Uani 1 1 d . . . . .
H015 H 0.078056 0.344846 0.255342 0.118 Uiso 1 1 calc R U . . .
C016 C 0.4543(7) 0.4799(6) 0.5333(2) 0.105(2) Uani 1 1 d . . . . .
H016 H 0.464949 0.535344 0.558734 0.126 Uiso 1 1 calc R U . . .
C017 C 0.2274(7) 0.3912(5) 0.1504(3) 0.113(2) Uani 1 1 d . . . . .
H017 H 0.216684 0.406662 0.114928 0.135 Uiso 1 1 calc R U . . .
C018 C 0.6195(8) 0.3777(5) 0.0235(2) 0.104(2) Uani 1 1 d . . . . .
C019 C 0.5667(7) 0.4669(6) 0.0502(2) 0.106(2) Uani 1 1 d . . . . .
H019 H 0.499118 0.501206 0.035948 0.127 Uiso 1 1 calc R U . . .
C01A C 0.1296(6) 0.3746(5) 0.1820(4) 0.118(3) Uani 1 1 d . . . . .
H01A H 0.052850 0.377518 0.167860 0.142 Uiso 1 1 calc R U . . .
C01B C 0.7177(8) 0.3269(6) 0.0464(2) 0.107(2) Uani 1 1 d . . . . .
H01B H 0.752733 0.265068 0.029918 0.129 Uiso 1 1 calc R U . . .
C1D C 0.7299(3) 0.1859(3) 0.27671(12) 0.0445(7) Uani 1 1 d . . . . .
H1D H 0.685204 0.126541 0.295037 0.053 Uiso 1 1 calc R U . . .
C01C C 0.5691(12) 0.3365(8) -0.0281(3) 0.171(5) Uani 1 1 d . . . . .
H01C H 0.632769 0.306590 -0.049279 0.257 Uiso 1 1 calc R U . . .
H01D H 0.531646 0.398257 -0.046145 0.257 Uiso 1 1 calc R U . . .
H01E H 0.510948 0.278386 -0.021617 0.257 Uiso 1 1 calc R U . . .
 
loop_
 _atom_site_aniso_label
 _atom_site_aniso_U_11
 _atom_site_aniso_U_22
 _atom_site_aniso_U_33
 _atom_site_aniso_U_23
 _atom_site_aniso_U_13
 _atom_site_aniso_U_12
S001 0.0516(5) 0.0470(4) 0.0583(4) 0.0098(3) 0.0055(4) -0.0032(4)
O002 0.0396(13) 0.0518(13) 0.0525(12) 0.0116(11) -0.0045(10) -0.0002(10)
O003 0.0627(17) 0.0454(13) 0.0579(13) 0.0083(11) 0.0050(12) -0.0014(11)
O004 0.087(2) 0.0464(14) 0.0751(17) 0.0028(13) 0.0071(16) 0.0108(14)
O005 0.072(2) 0.0774(19) 0.0671(16) -0.0234(15) -0.0188(15) 0.0145(16)
O006 0.0526(17) 0.0793(19) 0.0757(17) -0.0186(16) -0.0202(14) 0.0142(14)
O007 0.0484(17) 0.088(2) 0.087(2) 0.0256(18) 0.0076(15) -0.0185(15)
N008 0.0449(16) 0.0461(14) 0.0504(14) 0.0057(11) 0.0011(13) -0.0030(13)
N009 0.0563(19) 0.0469(15) 0.0486(14) 0.0025(12) 0.0129(14) 0.0022(13)
N00A 0.0594(18) 0.0429(15) 0.0531(15) -0.0008(12) 0.0037(14) -0.0001(14)
C00B 0.0391(17) 0.0378(15) 0.0441(15) -0.0006(12) 0.0001(13) -0.0004(13)
C00C 0.0376(18) 0.0445(17) 0.0544(17) -0.0008(14) 0.0000(15) -0.0004(14)
C00E 0.049(2) 0.0430(16) 0.0486(16) 0.0001(13) 0.0017(14) -0.0018(15)
C00F 0.0409(18) 0.0496(18) 0.0444(16) 0.0019(14) -0.0019(14) -0.0007(14)
C00G 0.0399(18) 0.0400(15) 0.0424(14) 0.0041(12) 0.0008(13) -0.0010(13)
C00H 0.0440(19) 0.0515(19) 0.0495(16) 0.0029(15) -0.0052(15) 0.0003(15)
C00I 0.0388(18) 0.0477(17) 0.0472(15) 0.0024(14) 0.0027(14) -0.0062(14)
C00J 0.0390(17) 0.0458(16) 0.0462(16) -0.0002(13) -0.0031(14) 0.0005(14)
C00K 0.052(2) 0.0424(16) 0.0525(17) -0.0043(13) -0.0046(16) -0.0028(15)
C00L 0.0448(18) 0.0410(15) 0.0419(14) 0.0009(12) 0.0016(14) 0.0016(14)
C00M 0.0459(19) 0.0485(17) 0.0501(16) -0.0003(14) -0.0039(15) 0.0067(15)
C00N 0.043(2) 0.0447(17) 0.073(2) 0.0008(16) -0.0088(17) 0.0023(15)
C00O 0.054(2) 0.062(2) 0.0434(16) 0.0014(15) 0.0065(16) 0.0059(18)
C00P 0.057(2) 0.071(2) 0.058(2) -0.0072(19) 0.0012(19) 0.002(2)
C00Q 0.059(3) 0.078(3) 0.057(2) -0.0039(19) 0.0072(19) -0.007(2)
C00R 0.067(3) 0.057(2) 0.0535(18) 0.0147(16) 0.0048(19) -0.0003(19)
C00S 0.062(3) 0.063(2) 0.064(2) -0.0127(19) -0.0082(19) -0.007(2)
C00T 0.079(3) 0.0445(17) 0.0587(19) -0.0015(15) 0.014(2) -0.0079(18)
C00U 0.043(2) 0.059(2) 0.102(3) -0.008(2) 0.004(2) -0.0019(18)
C00V 0.062(3) 0.093(3) 0.061(2) 0.011(2) 0.010(2) -0.007(2)
C00W 0.083(3) 0.090(3) 0.068(3) -0.009(2) 0.012(2) 0.017(3)
C00X 0.106(4) 0.077(3) 0.058(2) -0.019(2) -0.002(3) 0.005(3)
C00Y 0.089(4) 0.077(3) 0.069(3) -0.019(2) -0.017(3) -0.008(3)
C00Z 0.059(3) 0.086(3) 0.090(3) -0.004(3) -0.032(2) 0.003(2)
C010 0.073(3) 0.079(3) 0.089(3) 0.020(3) -0.031(3) -0.005(2)
C011 0.087(3) 0.081(3) 0.073(3) 0.016(2) -0.015(2) 0.019(3)
C012 0.104(4) 0.081(3) 0.068(2) -0.019(2) 0.032(3) -0.019(3)
C013 0.104(4) 0.075(3) 0.071(3) -0.007(2) -0.012(3) 0.023(3)
C014 0.096(4) 0.094(4) 0.063(2) 0.001(2) 0.032(3) 0.000(3)
C015 0.044(3) 0.074(3) 0.176(7) -0.017(4) -0.004(3) 0.005(2)
C016 0.142(6) 0.097(4) 0.075(3) -0.025(3) 0.050(4) -0.024(4)
C017 0.101(5) 0.094(4) 0.144(6) 0.036(4) -0.074(5) -0.014(4)
C018 0.164(7) 0.081(4) 0.066(3) 0.015(3) -0.034(4) -0.022(4)
C019 0.117(5) 0.114(5) 0.087(3) 0.026(4) -0.043(4) 0.006(4)
C01A 0.063(4) 0.078(4) 0.215(9) 0.003(5) -0.060(5) 0.007(3)
C01B 0.156(7) 0.088(4) 0.078(3) -0.017(3) -0.014(4) 0.017(4)
C1D 0.0480(19) 0.0379(15) 0.0476(15) 0.0003(12) -0.0023(15) 0.0002(14)
C01C 0.288(14) 0.137(7) 0.090(4) 0.012(5) -0.085(7) -0.035(8)
 
_geom_special_details
;
 All esds (except the esd in the dihedral angle between two l.s. planes)
 are estimated using the full covariance matrix.  The cell esds are taken
 into account individually in the estimation of esds in distances, angles
 and torsion angles; correlations between esds in cell parameters are only
 used when they are defined by crystal symmetry.  An approximate (isotropic)
 treatment of cell esds is used for estimating esds involving l.s. planes.
;
 
loop_
 _geom_bond_atom_site_label_1
 _geom_bond_atom_site_label_2
 _geom_bond_distance
 _geom_bond_site_symmetry_2
 _geom_bond_publ_flag
S001 O007 1.417(3) . ?
S001 O004 1.428(3) . ?
S001 N008 1.669(3) . ?
S001 C00R 1.754(4) . ?
O002 C00B 1.354(4) . ?
O002 C00C 1.412(4) . ?
O003 C00F 1.217(5) . ?
O005 C00H 1.195(5) . ?
O006 C00H 1.321(5) . ?
O006 C00Z 1.430(5) . ?
N008 C00B 1.271(4) . ?
N009 C00F 1.358(5) . ?
N009 N00A 1.412(4) . ?
N009 C00O 1.428(4) . ?
N00A C00E 1.286(5) . ?
C00B C00G 1.522(4) . ?
C00C C00I 1.328(5) . ?
C00C C00N 1.460(5) . ?
C00E C00T 1.482(5) . ?
C00E C00L 1.523(5) . ?
C00F C00L 1.538(5) . ?
C00G C00I 1.497(5) . ?
C00G C1D 1.584(5) . ?
C00G C00L 1.586(4) . ?
C00H C00J 1.477(5) . ?
C00I H00I 0.9300 . ?
C00J C00M 1.333(5) . ?
C00J C00L 1.510(5) . ?
C00K C00P 1.376(6) . ?
C00K C00S 1.385(6) . ?
C00K C1D 1.519(5) . ?
C00M C1D 1.495(5) . ?
C00M H00M 0.9300 . ?
C00N C010 1.387(7) . ?
C00N C00U 1.388(6) . ?
C00O C012 1.366(6) . ?
C00O C00Q 1.375(6) . ?
C00P C00W 1.386(6) . ?
C00P H00P 0.9300 . ?
C00Q C00V 1.373(6) . ?
C00Q H00Q 0.9300 . ?
C00R C011 1.368(7) . ?
C00R C013 1.387(6) . ?
C00S C00Y 1.383(6) . ?
C00S H00S 0.9300 . ?
C00T H00A 0.9600 . ?
C00T H00B 0.9600 . ?
C00T H00C 0.9600 . ?
C00U C015 1.380(7) . ?
C00U H00U 0.9300 . ?
C00V C014 1.369(7) . ?
C00V H00V 0.9300 . ?
C00W C00X 1.378(8) . ?
C00W H00W 0.9300 . ?
C00X C00Y 1.361(8) . ?
C00X H00X 0.9300 . ?
C00Y H00Y 0.9300 . ?
C00Z H00D 0.9600 . ?
C00Z H00E 0.9600 . ?
C00Z H00F 0.9600 . ?
C010 C017 1.395(8) . ?
C010 H010 0.9300 . ?
C011 C019 1.386(8) . ?
C011 H011 0.9300 . ?
C012 C016 1.399(7) . ?
C012 H012 0.9300 . ?
C013 C01B 1.383(8) . ?
C013 H013 0.9300 . ?
C014 C016 1.363(8) . ?
C014 H014 0.9300 . ?
C015 C01A 1.358(11) . ?
C015 H015 0.9300 . ?
C016 H016 0.9300 . ?
C017 C01A 1.371(11) . ?
C017 H017 0.9300 . ?
C018 C01B 1.380(10) . ?
C018 C019 1.387(10) . ?
C018 C01C 1.511(8) . ?
C019 H019 0.9300 . ?
C01A H01A 0.9300 . ?
C01B H01B 0.9300 . ?
C1D H1D 0.9800 . ?
C01C H01C 0.9600 . ?
C01C H01D 0.9600 . ?
C01C H01E 0.9600 . ?
 
loop_
 _geom_angle_atom_site_label_1
 _geom_angle_atom_site_label_2
 _geom_angle_atom_site_label_3
 _geom_angle
 _geom_angle_site_symmetry_1
 _geom_angle_site_symmetry_3
 _geom_angle_publ_flag
O007 S001 O004 118.9(2) . . ?
O007 S001 N008 104.27(17) . . ?
O004 S001 N008 109.07(17) . . ?
O007 S001 C00R 108.1(2) . . ?
O004 S001 C00R 107.7(2) . . ?
N008 S001 C00R 108.36(16) . . ?
C00B O002 C00C 108.0(2) . . ?
C00H O006 C00Z 117.9(3) . . ?
C00B N008 S001 120.5(3) . . ?
C00F N009 N00A 113.0(3) . . ?
C00F N009 C00O 128.0(3) . . ?
N00A N009 C00O 118.7(3) . . ?
C00E N00A N009 108.4(3) . . ?
N008 C00B O002 123.7(3) . . ?
N008 C00B C00G 126.1(3) . . ?
O002 C00B C00G 110.2(3) . . ?
C00I C00C O002 111.5(3) . . ?
C00I C00C C00N 134.0(3) . . ?
O002 C00C C00N 114.4(3) . . ?
N00A C00E C00T 119.6(3) . . ?
N00A C00E C00L 112.4(3) . . ?
C00T C00E C00L 128.0(3) . . ?
O003 C00F N009 127.6(3) . . ?
O003 C00F C00L 126.6(3) . . ?
N009 C00F C00L 105.7(3) . . ?
C00I C00G C00B 100.3(3) . . ?
C00I C00G C1D 114.8(3) . . ?
C00B C00G C1D 111.5(3) . . ?
C00I C00G C00L 114.8(3) . . ?
C00B C00G C00L 113.2(3) . . ?
C1D C00G C00L 102.8(2) . . ?
O005 C00H O006 124.7(3) . . ?
O005 C00H C00J 123.4(3) . . ?
O006 C00H C00J 111.9(3) . . ?
C00C C00I C00G 110.0(3) . . ?
C00C C00I H00I 125.0 . . ?
C00G C00I H00I 125.0 . . ?
C00M C00J C00H 126.1(3) . . ?
C00M C00J C00L 111.6(3) . . ?
C00H C00J C00L 121.3(3) . . ?
C00P C00K C00S 118.6(3) . . ?
C00P C00K C1D 121.8(3) . . ?
C00S C00K C1D 119.5(4) . . ?
C00J C00L C00E 117.5(3) . . ?
C00J C00L C00F 110.1(3) . . ?
C00E C00L C00F 100.3(3) . . ?
C00J C00L C00G 102.4(3) . . ?
C00E C00L C00G 118.6(3) . . ?
C00F C00L C00G 107.7(3) . . ?
C00J C00M C1D 113.1(3) . . ?
C00J C00M H00M 123.4 . . ?
C1D C00M H00M 123.4 . . ?
C010 C00N C00U 119.2(4) . . ?
C010 C00N C00C 119.8(4) . . ?
C00U C00N C00C 120.9(4) . . ?
C012 C00O C00Q 120.6(4) . . ?
C012 C00O N009 118.8(4) . . ?
C00Q C00O N009 120.6(4) . . ?
C00K C00P C00W 120.6(4) . . ?
C00K C00P H00P 119.7 . . ?
C00W C00P H00P 119.7 . . ?
C00V C00Q C00O 119.8(4) . . ?
C00V C00Q H00Q 120.1 . . ?
C00O C00Q H00Q 120.1 . . ?
C011 C00R C013 120.8(5) . . ?
C011 C00R S001 119.8(4) . . ?
C013 C00R S001 119.3(4) . . ?
C00Y C00S C00K 120.4(5) . . ?
C00Y C00S H00S 119.8 . . ?
C00K C00S H00S 119.8 . . ?
C00E C00T H00A 109.5 . . ?
C00E C00T H00B 109.5 . . ?
H00A C00T H00B 109.5 . . ?
C00E C00T H00C 109.5 . . ?
H00A C00T H00C 109.5 . . ?
H00B C00T H00C 109.5 . . ?
C015 C00U C00N 119.9(6) . . ?
C015 C00U H00U 120.1 . . ?
C00N C00U H00U 120.1 . . ?
C014 C00V C00Q 120.6(5) . . ?
C014 C00V H00V 119.7 . . ?
C00Q C00V H00V 119.7 . . ?
C00X C00W C00P 120.0(5) . . ?
C00X C00W H00W 120.0 . . ?
C00P C00W H00W 120.0 . . ?
C00Y C00X C00W 119.6(4) . . ?
C00Y C00X H00X 120.2 . . ?
C00W C00X H00X 120.2 . . ?
C00X C00Y C00S 120.6(5) . . ?
C00X C00Y H00Y 119.7 . . ?
C00S C00Y H00Y 119.7 . . ?
O006 C00Z H00D 109.5 . . ?
O006 C00Z H00E 109.5 . . ?
H00D C00Z H00E 109.5 . . ?
O006 C00Z H00F 109.5 . . ?
H00D C00Z H00F 109.5 . . ?
H00E C00Z H00F 109.5 . . ?
C00N C010 C017 119.6(6) . . ?
C00N C010 H010 120.2 . . ?
C017 C010 H010 120.2 . . ?
C00R C011 C019 119.0(6) . . ?
C00R C011 H011 120.5 . . ?
C019 C011 H011 120.5 . . ?
C00O C012 C016 118.6(5) . . ?
C00O C012 H012 120.7 . . ?
C016 C012 H012 120.7 . . ?
C01B C013 C00R 118.9(5) . . ?
C01B C013 H013 120.6 . . ?
C00R C013 H013 120.6 . . ?
C016 C014 C00V 119.4(4) . . ?
C016 C014 H014 120.3 . . ?
C00V C014 H014 120.3 . . ?
C01A C015 C00U 121.0(6) . . ?
C01A C015 H015 119.5 . . ?
C00U C015 H015 119.5 . . ?
C014 C016 C012 120.9(5) . . ?
C014 C016 H016 119.6 . . ?
C012 C016 H016 119.6 . . ?
C01A C017 C010 120.3(6) . . ?
C01A C017 H017 119.8 . . ?
C010 C017 H017 119.8 . . ?
C01B C018 C019 117.5(5) . . ?
C01B C018 C01C 121.5(8) . . ?
C019 C018 C01C 121.0(8) . . ?
C011 C019 C018 121.8(6) . . ?
C011 C019 H019 119.1 . . ?
C018 C019 H019 119.1 . . ?
C015 C01A C017 120.0(5) . . ?
C015 C01A H01A 120.0 . . ?
C017 C01A H01A 120.0 . . ?
C018 C01B C013 121.9(6) . . ?
C018 C01B H01B 119.1 . . ?
C013 C01B H01B 119.1 . . ?
C00M C1D C00K 116.8(3) . . ?
C00M C1D C00G 102.8(3) . . ?
C00K C1D C00G 115.4(3) . . ?
C00M C1D H1D 107.1 . . ?
C00K C1D H1D 107.1 . . ?
C00G C1D H1D 107.1 . . ?
C018 C01C H01C 109.5 . . ?
C018 C01C H01D 109.5 . . ?
H01C C01C H01D 109.5 . . ?
C018 C01C H01E 109.5 . . ?
H01C C01C H01E 109.5 . . ?
H01D C01C H01E 109.5 . . ?
 
_refine_diff_density_max    0.140
_refine_diff_density_min   -0.368
_refine_diff_density_rms    0.047

_shelx_res_file
;
TITL 20210901HBJJ_0m_a.res in P2(1)2(1)2(1)
    20210901HBJJ_0m_a.res
    created by SHELXL-2016/6 at 15:41:45 on 01-Sep-2021
REM Old TITL 20210901HBJJ_0m in P2(1)2(1)2(1)
REM SHELXT solution in P2(1)2(1)2(1)
REM R1 0.127,  Rweak 0.024,  Alpha 0.001,  Orientation as input
REM Flack x =  0.121 ( 0.010 ) from Parsons' quotients
REM Formula found by SHELXT:  C37 N4 O6 S
CELL  1.54178  11.1615  11.8366  25.4947   90.000   90.000   90.000
ZERR   4.000   0.0004   0.0004   0.0008    0.000    0.000    0.000
LATT -1
SYMM 1/2-X, -Y, 1/2+Z
SYMM -X, 1/2+Y, 1/2-Z
SYMM 1/2+X, 1/2-Y, -Z
SFAC C H N O S
UNIT 152 124 12 24 4
ACTA
TEMP 20
L.S. 10
BOND $H
LIST 4
FMAP 2
PLAN 20
WGHT    0.126400    0.240900
FVAR       0.51860
S001  5    0.779356    0.513986    0.174092    11.00000    0.05162    0.04705 =
         0.05833    0.00976    0.00554   -0.00319
O002  4    0.568621    0.406708    0.217225    11.00000    0.03957    0.05176 =
         0.05255    0.01163   -0.00450   -0.00016
O003  4    0.619950    0.201185    0.393759    11.00000    0.06267    0.04539 =
         0.05790    0.00825    0.00497   -0.00145
O004  4    0.709964    0.609428    0.189875    11.00000    0.08729    0.04643 =
         0.07510    0.00282    0.00710    0.01084
O005  4    0.907998    0.397369    0.411591    11.00000    0.07218    0.07742 =
         0.06712   -0.02345   -0.01883    0.01451
O006  4    1.027441    0.271867    0.372642    11.00000    0.05264    0.07933 =
         0.07574   -0.01864   -0.02022    0.01424
O007  4    0.903053    0.528805    0.163676    11.00000    0.04837    0.08771 =
         0.08724    0.02562    0.00758   -0.01848
N008  3    0.775466    0.416856    0.221524    11.00000    0.04494    0.04609 =
         0.05037    0.00567    0.00112   -0.00303
N009  3    0.590317    0.391965    0.408136    11.00000    0.05626    0.04686 =
         0.04861    0.00250    0.01285    0.00217
N00A  3    0.635358    0.495064    0.388508    11.00000    0.05939    0.04294 =
         0.05311   -0.00079    0.00374   -0.00009
C00B  1    0.675908    0.380108    0.238691    11.00000    0.03913    0.03783 =
         0.04407   -0.00062    0.00006   -0.00038
C00C  1    0.478867    0.348483    0.245348    11.00000    0.03765    0.04454 =
         0.05439   -0.00075   -0.00004   -0.00040
C00E  1    0.703646    0.473386    0.349167    11.00000    0.04918    0.04301 =
         0.04855    0.00006    0.00172   -0.00176
C00F  1    0.636404    0.300286    0.383286    11.00000    0.04092    0.04961 =
         0.04436    0.00185   -0.00185   -0.00065
C00G  1    0.658627    0.300183    0.284828    11.00000    0.03994    0.04001 =
         0.04243    0.00411    0.00078   -0.00101
C00H  1    0.926114    0.328151    0.378393    11.00000    0.04402    0.05154 =
         0.04949    0.00289   -0.00525    0.00032
C00I  1    0.525116    0.288260    0.284351    11.00000    0.03878    0.04772 =
         0.04719    0.00241    0.00268   -0.00625
AFIX  43
H00I  2    0.481029    0.245023    0.307913    11.00000   -1.20000
AFIX   0
C00J  1    0.835946    0.294684    0.338935    11.00000    0.03902    0.04576 =
         0.04620   -0.00020   -0.00311    0.00055
C00K  1    0.744017    0.147955    0.220133    11.00000    0.05198    0.04240 =
         0.05253   -0.00431   -0.00463   -0.00278
C00L  1    0.712740    0.347284    0.338050    11.00000    0.04481    0.04100 =
         0.04194    0.00091    0.00159    0.00163
C00M  1    0.842608    0.205649    0.307080    11.00000    0.04592    0.04855 =
         0.05006   -0.00031   -0.00387    0.00671
AFIX  43
H00M  2    0.910404    0.160444    0.304046    11.00000   -1.20000
AFIX   0
C00N  1    0.358200    0.361664    0.224053    11.00000    0.04305    0.04475 =
         0.07296    0.00081   -0.00876    0.00229
C00O  1    0.513868    0.394257    0.453044    11.00000    0.05422    0.06162 =
         0.04344    0.00135    0.00653    0.00592
C00P  1    0.854747    0.138901    0.196785    11.00000    0.05702    0.07084 =
         0.05772   -0.00720    0.00124    0.00168
AFIX  43
H00P  2    0.922970    0.160114    0.215267    11.00000   -1.20000
AFIX   0
C00Q  1    0.426281    0.313811    0.459608    11.00000    0.05894    0.07760 =
         0.05714   -0.00392    0.00716   -0.00693
AFIX  43
H00Q  2    0.417204    0.256409    0.435019    11.00000   -1.20000
AFIX   0
C00R  1    0.712142    0.456754    0.117850    11.00000    0.06678    0.05683 =
         0.05353    0.01469    0.00482   -0.00029
C00S  1    0.643544    0.117560    0.191540    11.00000    0.06185    0.06299 =
         0.06356   -0.01275   -0.00817   -0.00694
AFIX  43
H00S  2    0.568196    0.121056    0.207027    11.00000   -1.20000
AFIX   0
C00T  1    0.767565    0.566976    0.322540    11.00000    0.07878    0.04453 =
         0.05869   -0.00146    0.01384   -0.00790
AFIX 137
H00A  2    0.847415    0.543258    0.313904    11.00000   -1.50000
H00B  2    0.771083    0.631253    0.345452    11.00000   -1.50000
H00C  2    0.725596    0.587031    0.291019    11.00000   -1.50000
AFIX   0
C00U  1    0.257994    0.346338    0.255527    11.00000    0.04307    0.05921 =
         0.10170   -0.00830    0.00374   -0.00193
AFIX  43
H00U  2    0.267084    0.330950    0.291077    11.00000   -1.20000
AFIX   0
C00V  1    0.352266    0.318453    0.502558    11.00000    0.06197    0.09305 =
         0.06115    0.01115    0.01045   -0.00744
AFIX  43
H00V  2    0.292791    0.264201    0.506831    11.00000   -1.20000
AFIX   0
C00W  1    0.865584    0.098455    0.145972    11.00000    0.08277    0.08951 =
         0.06844   -0.00897    0.01176    0.01657
AFIX  43
H00W  2    0.941015    0.090159    0.130963    11.00000   -1.20000
AFIX   0
C00X  1    0.764623    0.070548    0.117702    11.00000    0.10574    0.07718 =
         0.05805   -0.01852   -0.00221    0.00490
AFIX  43
H00X  2    0.771618    0.043999    0.083507    11.00000   -1.20000
AFIX   0
C00Y  1    0.654641    0.082039    0.140084    11.00000    0.08892    0.07662 =
         0.06886   -0.01861   -0.01721   -0.00770
AFIX  43
H00Y  2    0.586307    0.065864    0.120610    11.00000   -1.20000
AFIX   0
C00Z  1    1.116730    0.283962    0.412459    11.00000    0.05926    0.08588 =
         0.08972   -0.00421   -0.03158    0.00315
AFIX 137
H00D  2    1.137072    0.210908    0.426178    11.00000   -1.50000
H00E  2    1.086182    0.330592    0.440214    11.00000   -1.50000
H00F  2    1.186889    0.318507    0.397721    11.00000   -1.50000
AFIX   0
C010  1    0.342848    0.385091    0.171165    11.00000    0.07272    0.07925 =
         0.08912    0.01963   -0.03122   -0.00480
AFIX  43
H010  2    0.409088    0.396627    0.149694    11.00000   -1.20000
AFIX   0
C011  1    0.611716    0.506161    0.097397    11.00000    0.08698    0.08081 =
         0.07259    0.01610   -0.01499    0.01875
AFIX  43
H011  2    0.574214    0.565279    0.114940    11.00000   -1.20000
AFIX   0
C012  1    0.529946    0.477406    0.489552    11.00000    0.10362    0.08134 =
         0.06754   -0.01927    0.03174   -0.01902
AFIX  43
H012  2    0.589920    0.531214    0.485408    11.00000   -1.20000
AFIX   0
C013  1    0.765440    0.365293    0.093145    11.00000    0.10426    0.07475 =
         0.07117   -0.00708   -0.01165    0.02330
AFIX  43
H013  2    0.832180    0.330372    0.107775    11.00000   -1.20000
AFIX   0
C014  1    0.365181    0.402169    0.539147    11.00000    0.09609    0.09372 =
         0.06333    0.00148    0.03203   -0.00027
AFIX  43
H014  2    0.313616    0.405987    0.567746    11.00000   -1.20000
AFIX   0
C015  1    0.144860    0.353982    0.233957    11.00000    0.04403    0.07434 =
         0.17622   -0.01704   -0.00355    0.00534
AFIX  43
H015  2    0.078056    0.344846    0.255342    11.00000   -1.20000
AFIX   0
C016  1    0.454292    0.479911    0.533306    11.00000    0.14170    0.09741 =
         0.07486   -0.02534    0.05023   -0.02367
AFIX  43
H016  2    0.464949    0.535344    0.558734    11.00000   -1.20000
AFIX   0
C017  1    0.227365    0.391233    0.150389    11.00000    0.10056    0.09392 =
         0.14399    0.03624   -0.07350   -0.01354
AFIX  43
H017  2    0.216684    0.406662    0.114928    11.00000   -1.20000
AFIX   0
C018  1    0.619477    0.377693    0.023471    11.00000    0.16382    0.08145 =
         0.06611    0.01539   -0.03392   -0.02181
C019  1    0.566659    0.466854    0.050160    11.00000    0.11730    0.11402 =
         0.08680    0.02558   -0.04290    0.00600
AFIX  43
H019  2    0.499118    0.501206    0.035948    11.00000   -1.20000
AFIX   0
C01A  1    0.129601    0.374635    0.181997    11.00000    0.06271    0.07751 =
         0.21454    0.00299   -0.05985    0.00676
AFIX  43
H01A  2    0.052850    0.377518    0.167860    11.00000   -1.20000
AFIX   0
C01B  1    0.717681    0.326891    0.046390    11.00000    0.15625    0.08819 =
         0.07751   -0.01745   -0.01434    0.01694
AFIX  43
H01B  2    0.752733    0.265068    0.029918    11.00000   -1.20000
AFIX   0
C1D   1    0.729934    0.185854    0.276713    11.00000    0.04802    0.03789 =
         0.04759    0.00033   -0.00233    0.00021
AFIX  13
H1D   2    0.685204    0.126541    0.295037    11.00000   -1.20000
AFIX   0
C01C  1    0.569121    0.336476   -0.028091    11.00000    0.28805    0.13663 =
         0.08952    0.01196   -0.08547   -0.03468
AFIX 137
H01C  2    0.632769    0.306590   -0.049279    11.00000   -1.50000
H01D  2    0.531646    0.398257   -0.046145    11.00000   -1.50000
H01E  2    0.510948    0.278386   -0.021617    11.00000   -1.50000
AFIX   0
HKLF 4


REM  20210901HBJJ_0m_a.res in P2(1)2(1)2(1)
REM R1 =  0.0444 for    5181 Fo > 4sig(Fo)  and  0.0547 for all    6183 data
REM    436 parameters refined using      0 restraints

END

WGHT      0.0691      0.0594

REM Highest difference peak  0.140,  deepest hole -0.368,  1-sigma level  0.047
Q1    1   1.1423  0.3999  0.4174  11.00000  0.05    0.14
Q2    1   0.6627  0.1414  0.0386  11.00000  0.05    0.14
Q3    1   0.2847  0.3146  0.3197  11.00000  0.05    0.14
Q4    1   0.3765  0.2170  0.2053  11.00000  0.05    0.14
Q5    1   0.9153  0.4169  0.2312  11.00000  0.05    0.13
Q6    1   0.3660  0.5042  0.5104  11.00000  0.05    0.13
Q7    1   0.1101  0.2166  0.2632  11.00000  0.05    0.13
Q8    1   0.0270  0.3530  0.2916  11.00000  0.05    0.12
Q9    1   0.6785  0.2750  0.1623  11.00000  0.05    0.12
Q10   1   0.3760  0.4457  0.6353  11.00000  0.05    0.12
Q11   1   0.2465  0.3231  0.0530  11.00000  0.05    0.12
Q12   1   0.9135  0.4958  0.2611  11.00000  0.05    0.12
Q13   1   0.2558  0.3193  0.0774  11.00000  0.05    0.12
Q14   1   0.7113  0.6782  0.3421  11.00000  0.05    0.12
Q15   1   0.8566  0.4101  0.4900  11.00000  0.05    0.12
Q16   1   0.7179  0.6014  0.4562  11.00000  0.05    0.12
Q17   1   0.5376 -0.0202  0.2069  11.00000  0.05    0.12
Q18   1   0.7161  0.1004  0.0636  11.00000  0.05    0.12
Q19   1   0.8302  0.3210  0.1989  11.00000  0.05    0.12
Q20   1   0.8079  0.6788  0.2210  11.00000  0.05    0.12
;
_shelx_res_checksum   45924

_shelx_hkl_file
;
  -1   0   0    0.80    0.50
   1   0   0    0.90    0.70
  -1   0   0   -0.50    0.60
   2   0   0 6592.54  132.09
  -2   0   0 6637.94  136.99
  -2   0   0 6538.95  131.69
   3   0   0    1.80    1.30
   3   0   0   -1.60    1.40
  -3   0   0   -0.40    1.10
  -3   0   0    0.00    0.90
   4   0   0  664.33   25.20
  -4   0   0  666.13   23.80
  -4   0   0  663.43   22.70
   5   0   0    2.20    3.10
  -5   0   0    0.80    1.80
  -5   0   0    0.40    2.60
  -6   0   0  296.17   17.20
  -6   0   0  291.97   20.10
  -7   0   0    1.70    3.20
   8   0   0  520.15   22.30
  -8   0   0  542.95   28.20
   8   0   0  516.75   26.30
  -9   0   0    2.50    6.50
   9   0   0    0.20    4.20
   9   0   0    9.10    4.20
  10   0   0   76.99   11.00
  10   0   0   92.69    9.90
  11   0   0    4.20    3.50
  12   0   0    1.90    2.80
  13   0   0   -0.10    2.00
   0  -1   0    1.90    1.00
   0  -1   0   -0.10    0.40
   0   1   0    0.40    0.30
   0   1   0    0.20    0.30
   0  -1   0   -0.10    0.30
   0   1   0   -0.10    0.30
  -1   1   0 3427.06   73.29
  -1   1   0 3592.14   75.79
  -1  -1   0 3569.64   76.59
   1   1   0 3550.64   76.79
   1  -1   0 3525.65   73.29
  -1   1   0 3636.94   72.09
  -2  -1   0 1120.79   32.30
   2   1   0 1105.69   32.90
  -2   1   0 1098.09   27.90
   2  -1   0 1085.49   28.90
   2  -1   0 1076.89   29.10
  -2   1   0 1045.60   24.40
  -2   1   0 1127.69   27.80
  -2  -1   0 1053.69   27.90
  -3  -1   0   32.90    4.70
   3  -1   0   37.60    4.70
  -3   1   0   35.10    4.60
   3   1   0   34.20    5.40
   3  -1   0   36.80    4.40
  -3   1   0   33.00    3.70
  -3  -1   0   27.40    4.10
   4   1   0   75.29    8.70
   4  -1   0   72.39    7.40
  -4  -1   0   77.39    7.30
   4  -1   0   76.89    7.10
  -4   1   0   80.69    6.20
  -4   1   0   77.29    7.70
  -4   1   0   76.59    6.10
  -4  -1   0   75.29    8.90
   5  -1   0 2133.09   51.99
  -5   1   0 1970.20   51.79
  -5   1   0 2149.98   59.69
  -5  -1   0 2089.79   56.49
   5   1   0 2043.30   63.39
  -5  -1   0 2079.49   61.29
   5  -1   0 2073.99   56.99
  -5   1   0 2112.79   48.50
  -6   1   0    7.30    3.40
  -6   1   0    7.40    4.00
  -6  -1   0    7.00    3.70
  -7   1   0   68.39    8.80
   7  -1   0   73.59    8.90
  -7  -1   0   65.59    9.20
  -7   1   0   77.49   11.40
   7  -1   0   71.49    6.80
  -7  -1   0   70.59   11.00
   8  -1   0   -3.30    2.80
   8   1   0    0.80    3.00
  -8   1   0    6.10    4.80
   8  -1   0    3.00    3.50
  -8  -1   0    4.50    4.50
   8   1   0    1.40    5.90
  -8  -1   0    0.90    7.00
  -9  -1   0  629.24   34.80
   9  -1   0  542.55   29.10
   9   1   0  559.34   24.50
   9  -1   0  589.74   25.40
  10  -1   0  131.09   13.10
  10  -1   0  143.09   12.40
  10   1   0  136.99   12.10
  11   1   0   94.09    9.60
  11  -1   0   59.69    8.40
  11  -1   0   81.29    9.30
  12   1   0   16.50    4.80
  12  -1   0   14.30    4.50
  13   1   0    1.10    2.20
  13  -1   0   -0.60    1.90
   0  -2   0  727.23   18.90
   0   2   0  667.83   18.00
   0   2   0  704.83   24.10
   0   2   0  698.23   17.50
   0  -2   0  683.83   16.90
   1   2   0 4147.58   96.09
   1  -2   0 4459.95   86.99
   1   2   0 4295.67   88.19
   1  -2   0 4075.19   90.89
  -1  -2   0 4236.88   95.99
   1  -2   0 4146.79   90.69
  -1   2   0 4269.17   91.79
  -2   2   0  728.53   26.00
   2   2   0  661.53   27.50
   2  -2   0  716.03   21.30
  -2   2   0  645.84   24.90
   2  -2   0  669.13   23.00
  -2  -2   0  704.33   27.60
  -2   2   0  683.73   14.20
  -2  -2   0  673.53   21.40
  -2   2   0  727.43   20.90
  -3   2   0    7.70    1.50
   3   2   0    5.00    2.80
   3  -2   0    7.30    3.30
  -3  -2   0    8.90    3.60
  -3  -2   0   11.60    3.20
  -3   2   0    9.00    2.40
  -3   2   0    7.90    2.50
  -3   2   0   11.20    3.10
  -4   2   0  424.66   19.10
  -4   2   0  409.26   14.70
  -4  -2   0  451.25   24.70
  -4  -2   0  417.26   19.30
   4   2   0  426.86   25.40
  -4   2   0  430.36   15.80
  -4   2   0  416.56   14.00
   4  -2   0  434.56   20.10
  -5  -2   0   47.10   10.40
  -5   2   0   41.10    6.40
  -5  -2   0   42.80    6.80
  -5   2   0   38.50    4.40
   5  -2   0   40.40    6.60
   5   2   0   36.20    8.80
  -6  -2   0  771.02   32.80
  -6   2   0  791.42   34.40
   6  -2   0  773.12   32.40
  -6   2   0  769.62   25.70
   7  -2   0   43.30    7.10
  -7  -2   0   45.10    9.40
  -7   2   0   41.10    9.60
  -7   2   0   48.40    6.80
  -8  -2   0   22.20   10.00
  -8   2   0   31.50   11.70
   8  -2   0   32.70    8.80
   8  -2   0   42.10    7.80
  -8  -2   0   44.40   10.20
  -8   2   0   19.50    6.10
  -9  -2   0   25.40    8.90
   9  -2   0   44.30    8.60
   9  -2   0   28.50    8.70
   9   2   0   25.00    6.40
  10   2   0  117.49   10.90
  10  -2   0  111.89   11.30
  10  -2   0   86.89   11.20
  11  -2   0    4.10    3.40
  11  -2   0    3.60    3.00
  11   2   0    3.40    3.40
  12  -2   0   20.40    5.00
  12   2   0   26.80    5.50
  13   2   0    1.60    1.90
  13  -2   0    2.50    2.00
   0  -3   0    1.50    1.10
   0  -3   0    1.00    1.60
   0   3   0   -0.20    1.20
   0  -3   0    2.60    3.00
   1   3   0 6187.48  142.59
   1  -3   0 6116.19  128.29
  -1  -3   0 6254.27  142.29
  -1   3   0 6460.05  138.29
   1  -3   0 6367.06  135.39
   2   3   0   64.09    9.10
  -2   3   0   49.00    6.50
   2  -3   0   58.59    7.10
  -2  -3   0   50.49    8.30
  -2   3   0   53.89    5.30
  -2  -3   0   59.79    5.90
  -2   3   0   52.49    8.40
   2  -3   0   49.20    6.40
  -3  -3   0   73.69   10.40
   3  -3   0   56.99    6.20
   3   3   0   62.69    9.70
  -3   3   0   66.79    6.90
  -3   3   0   60.99    8.20
   3  -3   0   62.69    7.60
  -3  -3   0   63.99    6.90
  -3   3   0   64.09    6.50
  -4   3   0    8.40    0.70
   4  -3   0   15.80    4.60
  -4   3   0   10.50    3.40
  -4  -3   0   10.20    3.50
  -4   3   0    5.50    2.60
   4   3   0   11.90    5.10
  -4  -3   0    1.50    2.90
  -4   3   0   11.40    3.20
  -5  -3   0   24.60    6.60
   5   3   0   16.40    6.80
  -5  -3   0   16.60    7.70
  -5   3   0   27.90    2.50
   5  -3   0   23.60    6.20
  -5   3   0   22.20    6.00
   6   3   0   51.09    4.50
  -6   3   0   60.99    8.70
   6  -3   0   60.79    7.60
   6  -3   0   58.19    6.60
  -6  -3   0   38.60    8.40
   6  -3   0   52.49    9.90
  -7   3   0  284.47   23.20
  -7  -3   0  334.17   23.00
   7  -3   0  318.67   16.80
   7  -3   0  338.67   21.80
  -8   3   0    7.50    9.60
   8  -3   0   22.60    7.10
   8  -3   0   15.30    6.40
  -8  -3   0   13.00    6.00
   9   3   0  273.47   16.10
   9  -3   0  250.07   20.50
   9  -3   0  256.77   16.80
  -9  -3   0  246.78   10.10
  -9  -3   0  213.88   26.70
  10  -3   0  127.69   11.90
  10   3   0  133.39   11.40
  10  -3   0  109.19   13.30
 -10  -3   0   83.09    8.80
  11   3   0   15.00    4.90
  11  -3   0    5.80    3.90
  11  -3   0    6.40    4.30
  12   3   0    4.90    3.50
  12  -3   0    8.10    4.00
  12  -3   0    3.70    3.00
  13   3   0    5.10    2.40
  13  -3   0    6.90    2.30
   0  -4   0 4308.87   94.59
   0  -4   0 4263.37   88.09
   0   4   0 4217.18  109.29
   1  -4   0  228.48   15.90
  -1  -4   0  225.68   18.10
  -1   4   0  214.58   11.10
   1   4   0  215.28   18.30
  -1  -4   0  219.08   12.60
   1  -4   0  158.28   24.00
  -1   4   0  222.28   16.90
  -1  -4   0  213.58   11.00
   1  -4   0  231.38   12.70
   1  -4   0  216.28    7.40
  -2  -4   0  915.61   31.40
  -2   4   0  977.80   46.70
  -2   4   0  957.20   37.50
  -2   4   0  927.41   28.90
  -2  -4   0  964.70   30.10
   2   4   0  937.41   42.90
   2  -4   0  923.11   30.60
  -3   4   0   18.20    6.40
  -3   4   0   22.10    4.70
   3  -4   0   24.00    6.50
  -3   4   0   23.70    6.20
  -3  -4   0   21.80    5.30
   3  -4   0   19.30    4.70
  -3  -4   0   15.40    6.40
  -4   4   0  213.08   16.60
  -4  -4   0  214.78   14.90
  -4  -4   0  217.78   21.40
   4   4   0  206.88   21.70
   4  -4   0  197.58   16.20
  -4   4   0  164.98   17.80
  -4   4   0  205.58   14.00
  -5  -4   0   73.59    9.30
   5  -4   0   80.09   10.90
  -5   4   0   72.39    9.50
   6  -4   0    9.70    3.90
   6   4   0   10.10    2.60
  -6  -4   0   14.10    5.20
  -6   4   0    4.60    4.60
   6  -4   0   15.40    5.60
   6  -4   0    6.80    5.00
   7   4   0  184.68    9.10
   7  -4   0  200.88   17.60
  -7   4   0  191.98   19.50
   7  -4   0  153.18   16.50
  -7  -4   0  183.68   18.20
  -7  -4   0  165.48    7.90
   7  -4   0  197.08   13.40
   8  -4   0   17.00    5.80
  -8  -4   0    9.90    3.10
  -8  -4   0   18.60    6.40
   8  -4   0   18.60    6.80
   9  -4   0   40.50    9.70
  -9  -4   0   48.60    4.40
   9  -4   0   50.69    9.50
 -10  -4   0   50.59    4.40
  10  -4   0   62.79    9.00
  10  -4   0   40.50    9.80
  10   4   0   58.29    7.60
  11  -4   0   -2.40    2.50
 -11  -4   0    2.20    1.90
  11  -4   0    0.00    2.70
  11   4   0    1.60    2.60
  12   4   0   42.60    5.80
  12  -4   0   25.40    5.50
  12  -4   0   39.80    7.90
   0  -5   0    1.90    1.40
   0  -5   0   -2.00    3.40
   0   5   0   -3.20    2.80
  -1   5   0  531.05   31.30
   1  -5   0  504.45   14.60
  -1   5   0  529.85   20.70
  -1  -5   0  522.15   19.70
  -1  -5   0  504.25   31.80
  -1  -5   0  498.55   22.80
   1  -5   0  532.25   28.20
   1  -5   0  503.15   22.70
   2  -5   0  356.06   19.30
   2   5   0  330.37   30.10
  -2   5   0  376.16   32.30
  -2   5   0  352.76   16.90
  -2  -5   0  393.96   32.60
  -2  -5   0  339.67   19.30
  -2   5   0  351.36   24.70
  -2  -5   0  352.06   17.30
   2  -5   0  363.56   23.20
   3   5   0   95.89   16.90
   3  -5   0  119.39   13.40
  -3  -5   0  106.79   16.90
  -3   5   0  113.99   10.00
  -3   5   0  118.09   13.80
  -4   5   0   77.79    9.10
  -4   5   0  102.09   12.50
  -4  -5   0   71.89   16.30
   4  -5   0   74.29   10.90
  -4  -5   0  100.39   10.50
  -5   5   0  604.54   28.10
  -5  -5   0  650.43   18.30
   5  -5   0  721.73   36.10
   5  -5   0  655.13   39.80
  -5   5   0  695.43   30.90
  -5  -5   0  736.33   33.30
   6  -5   0   75.69   13.30
  -6  -5   0   71.29    5.00
  -6   5   0   76.89   11.70
   6  -5   0   83.29    8.40
   6  -5   0   73.09   11.80
  -6  -5   0   98.79   12.30
   6   5   0   80.59    6.20
  -7  -5   0   18.60    3.10
   7   5   0   10.90    5.20
  -7  -5   0   20.40    7.60
   7  -5   0    1.80    6.80
  -8  -5   0   -6.60    9.30
  -8  -5   0    0.70    1.60
   8  -5   0   -0.90    3.00
   8  -5   0    1.90    4.30
   9  -5   0   93.89   10.70
   9  -5   0   95.59   13.40
  -9  -5   0   96.29    6.20
 -10  -5   0   16.60    3.00
  10   5   0   22.50    5.60
  10  -5   0   31.50    7.20
  10  -5   0   11.70    6.20
 -11  -5   0   -0.80    1.40
  11  -5   0   -0.30    2.70
  11  -5   0    0.90    3.50
  11   5   0   -1.70    2.20
  12  -5   0   -0.30    2.10
  12  -5   0    0.20    2.20
   0  -6   0  755.52   33.10
   0   6   0  769.82   67.39
   0  -6   0  756.62   44.40
   0  -6   0  829.72   25.10
  -1  -6   0   -0.60    5.60
  -1   6   0    1.20    4.50
   1  -6   0    2.70    3.60
   1   6   0   -1.80    5.60
  -1  -6   0    3.00    2.00
   1  -6   0    8.30    4.10
  -2   6   0  173.68   20.60
   2   6   0  191.68   25.10
  -2   6   0  210.18   13.70
  -2  -6   0  217.18   14.20
  -2  -6   0  224.68   25.80
   2  -6   0  226.68   20.70
   2  -6   0  197.58   16.30
   3  -6   0  138.89   11.20
  -3  -6   0  113.19   11.20
   3  -6   0  133.59   15.80
  -3   6   0  112.19   10.70
  -3   6   0   99.69   16.50
  -4   6   0    2.30    4.00
   4   6   0    3.80    2.30
  -4  -6   0    3.70    3.50
   4  -6   0   14.30    6.00
   4  -6   0    6.20    2.50
   4  -6   0    4.60    5.60
   5  -6   0  144.39   14.70
  -5   6   0  151.78   14.60
  -5  -6   0  144.79    7.30
   5   6   0  147.69    8.70
   5  -6   0  171.78   18.30
  -5  -6   0  148.59   15.40
   5  -6   0  148.59   11.30
   6  -6   0    9.90    6.30
  -6  -6   0    1.90    4.80
   6   6   0   16.30    3.60
  -6  -6   0   19.40    3.30
   6  -6   0   13.00    5.00
  -6   6   0   11.30    8.30
   7   6   0  143.89    9.10
  -7  -6   0  128.79    7.40
  -7  -6   0  144.69   16.80
   7  -6   0  106.89   19.10
   7  -6   0  150.18   16.80
   7  -6   0  162.58   12.90
   8  -6   0   36.50    9.40
  -8  -6   0   34.30    3.90
   8  -6   0   35.20    7.80
   9  -6   0   25.60    7.70
  -9  -6   0   17.30    3.20
   9  -6   0   28.80    8.80
  10   6   0    4.70    3.20
  10  -6   0   -3.30    3.70
  10  -6   0    0.40    3.20
 -10  -6   0    3.00    1.80
  11  -6   0   23.10    6.70
  11   6   0   23.90    4.50
  11  -6   0   20.60    5.40
 -11  -6   0   28.50    3.30
  12  -6   0    3.60    2.30
  12   6   0   -0.10    1.60
  12  -6   0    1.50    3.30
   0   7   0   -0.80   10.30
   0  -7   0   -1.50    4.00
   0  -7   0    0.40    1.80
   1  -7   0   87.89   14.70
  -1  -7   0   89.89   18.40
  -1  -7   0   79.29    8.30
   1   7   0   68.49   17.50
  -1  -7   0   70.39    4.50
  -1  -7   0   86.49    7.90
   2   7   0   78.79   20.40
  -2  -7   0   82.29    5.70
   2  -7   0  105.29   15.20
   2   7   0   86.99    6.60
  -2  -7   0   91.89    9.50
  -2  -7   0   78.89    8.50
  -2  -7   0   86.69   22.20
   2  -7   0   90.49   10.30
   3  -7   0   13.80    8.00
  -3  -7   0   10.60    3.70
   3   7   0    9.50    2.60
   3  -7   0   14.40    4.40
  -3  -7   0    8.10    2.10
   3  -7   0   13.70    6.20
  -4  -7   0  500.15   27.40
   4  -7   0  505.35   28.00
   4  -7   0  473.15   21.70
  -4   7   0  459.95   26.10
  -4  -7   0  436.96   21.50
   4   7   0  483.55   17.70
   4  -7   0  499.05   50.89
  -4  -7   0  469.75   15.00
   5  -7   0   -2.50    2.20
   5   7   0    1.50    2.20
  -5   7   0    1.30    6.00
  -5  -7   0    8.40    3.10
  -5  -7   0    7.50    4.10
   5  -7   0   -1.90    2.90
  -5  -7   0    2.30    1.70
   5  -7   0    2.20    6.10
   5  -7   0    2.70    4.20
   6  -7   0   15.60   11.30
   6  -7   0   41.80    8.20
  -6  -7   0   30.30    9.20
   6  -7   0   40.40   10.70
   6   7   0   49.10    5.40
   6  -7   0   43.80    4.50
  -6  -7   0   37.20    4.20
  -6  -7   0   48.70    7.70
   7   7   0   23.30    4.70
  -7  -7   0    9.10    8.70
   7  -7   0   16.00    5.90
   7  -7   0   29.90    9.90
  -7  -7   0   27.40    4.20
  -8  -7   0  176.38    8.80
   8  -7   0  187.38   19.30
   8  -7   0  168.98   14.00
   9  -7   0   94.89   12.90
   9  -7   0   77.69    9.70
  -9  -7   0   78.09    5.80
  10   7   0  109.09    9.10
 -10  -7   0  121.49    6.60
  10  -7   0  103.59   13.40
  10  -7   0  121.99   11.10
  11  -7   0   29.10    5.70
 -11  -7   0   37.60    3.10
  11  -7   0   25.60    6.50
  11   7   0   31.90    4.40
   0  -8   0  375.26   11.80
   0  -8   0  334.77   17.50
   0  -8   0  340.17   20.40
   0   8   0  356.36   15.80
   0  -8   0  399.76   33.00
  -1  -8   0  100.79   17.00
  -1  -8   0  118.99    6.20
   1  -8   0  115.69    9.80
   1  -8   0  126.69   18.50
  -1  -8   0  107.99    9.90
  -1  -8   0  138.39   11.40
   1   8   0  124.39    8.60
   1  -8   0  127.89   14.00
   2  -8   0    2.00    3.70
   2  -8   0    0.30    5.60
   2  -8   0    1.60    2.50
   2   8   0    2.40    1.90
  -2  -8   0   -2.50    2.80
  -2  -8   0    4.40    2.00
  -2  -8   0    2.50    3.60
   3  -8   0  160.88   21.10
  -3  -8   0  133.39   13.10
   3   8   0  138.89    9.10
   3  -8   0  122.49   11.20
   3  -8   0  133.59   13.90
  -3  -8   0  145.69    7.30
   3  -8   0  117.59    9.50
  -3  -8   0  111.99   10.80
   4  -8   0   -0.60    4.10
   4   8   0    0.60    1.60
  -4  -8   0    0.40    4.90
  -4  -8   0    4.60    3.60
   4  -8   0   -1.80    1.70
  -4  -8   0    3.00    1.80
   4  -8   0    8.60    8.60
   4  -8   0    3.80    4.00
   5  -8   0  202.68   19.10
  -5  -8   0  171.98   13.80
   5  -8   0  192.38   14.60
   5  -8   0  220.98   25.40
  -5  -8   0  182.88    9.00
   5   8   0  187.58   11.10
  -5  -8   0  191.48   19.00
   5  -8   0  165.68   10.10
   6   8   0    6.20    2.90
   6  -8   0   -9.70   10.60
  -6  -8   0    7.40    3.60
   6  -8   0    2.70    4.00
  -6  -8   0   20.00   10.00
  -6  -8   0    7.20    2.50
   6  -8   0    7.10    2.30
   6  -8   0   11.90    5.60
   7  -8   0  125.99   16.10
   7  -8   0  116.29   11.70
   7   8   0  123.69    8.80
  -7  -8   0  118.69    7.20
   8  -8   0    5.60    6.10
   8  -8   0    4.90    3.50
  -8  -8   0   13.00    3.00
   9  -8   0  131.89   11.90
  -9  -8   0  131.29    7.20
  10  -8   0    4.80    4.50
  10  -8   0   13.40    4.70
  10   8   0    2.60    2.70
 -10  -8   0    9.40    2.30
  11  -8   0    5.80    2.70
  11  -8   0    9.90    3.50
  11   8   0    5.50    2.30
   0  -9   0    0.60    1.40
   0  -9   0   -0.70    4.00
   0   9   0   -3.60    2.10
   0  -9   0   -3.00    1.90
   0  -9   0   15.80    6.30
   1  -9   0  142.79    6.50
  -1  -9   0  138.69   12.00
  -1  -9   0  137.19   14.70
   1   9   0  153.98    9.90
   1  -9   0  141.09   14.30
   1  -9   0  147.99   11.80
  -1  -9   0  146.59   21.80
   1  -9   0  174.28   24.40
   2  -9   0   28.80    8.70
   2  -9   0   16.50    8.70
   2  -9   0   25.70    5.80
  -2  -9   0   36.20   12.60
  -2  -9   0   24.10    3.50
  -2  -9   0   18.50    7.50
  -2  -9   0   22.80    5.60
   3  -9   0   11.50    8.60
   3  -9   0    8.10    3.40
  -3  -9   0    4.30    7.30
  -3  -9   0   14.00    5.20
  -3  -9   0   -4.00    5.60
  -3  -9   0   13.00    3.00
   3  -9   0   12.40    6.10
   3   9   0    9.60    3.10
   4  -9   0   75.29   19.80
   4  -9   0   85.59    7.90
   4  -9   0   77.89   11.90
  -4  -9   0   91.09   10.20
  -4  -9   0   85.89    6.10
   4  -9   0   98.09   11.00
  -4  -9   0   84.09   13.10
   4   9   0   93.19    8.00
   5   9   0   42.60    5.70
   5  -9   0   38.40   10.00
   5  -9   0   39.80    4.90
   5  -9   0   47.10    9.30
  -5  -9   0   34.00    7.60
   5  -9   0   53.89   16.80
  -5  -9   0   41.60    4.60
  -6  -9   0   86.19   11.30
   6  -9   0   95.89   13.50
   6  -9   0  103.09   11.00
  -6  -9   0   97.69    6.60
   6   9   0   90.09    7.90
  -6  -9   0  102.99   23.50
  -7  -9   0    1.90    1.90
  -7  -9   0    4.30    3.40
   7   9   0    2.20    2.30
   7  -9   0    1.40    3.90
   7  -9   0   -3.30    2.70
   8  -9   0   61.59   12.40
  -8  -9   0   85.69    5.90
   8  -9   0   88.19    9.90
   9  -9   0   -1.40    3.20
   9  -9   0    3.80    3.20
  -9  -9   0    0.80    1.60
 -10  -9   0    0.40    1.20
  10  -9   0   -1.20    1.90
  10   9   0    0.60    1.90
   0 -10   0  641.84   27.20
   0  10   0  609.44   22.60
   0 -10   0  614.44   28.90
  -1 -10   0   35.90   14.50
   1 -10   0   39.40    3.60
  -1 -10   0   45.70    8.10
   1 -10   0   33.20    7.10
   1  10   0   40.00    5.60
   1 -10   0   12.60   22.60
  -1 -10   0   42.90    4.10
   1 -10   0   53.79   10.60
   2 -10   0   -1.60    3.80
  -2 -10   0   -0.70    7.20
   2  10   0   -2.70    1.40
  -2 -10   0   -1.60    1.40
   2 -10   0   -1.00    2.20
   2 -10   0    2.90    8.60
  -2 -10   0    4.80    3.10
   3 -10   0   15.70   11.70
   3  10   0   23.10    5.00
  -3 -10   0   40.00   12.40
   3 -10   0   27.30    7.80
   3 -10   0   18.60    5.20
  -3 -10   0   18.50    3.40
  -3 -10   0   22.60    6.40
   4 -10   0  185.88   25.40
   4  10   0  172.48   11.00
  -4 -10   0  154.48   24.40
   4 -10   0  174.48   17.20
  -4 -10   0  165.78    8.40
   4 -10   0  151.68   10.60
  -4 -10   0  169.28   13.70
   5 -10   0   75.79   22.50
  -5 -10   0   21.00    5.30
   5 -10   0   19.80    3.40
   5  10   0   29.70    5.20
   5 -10   0   24.80    8.00
   6  10   0    4.60    2.80
  -6 -10   0    6.80    2.50
  -6 -10   0   -1.10    2.80
   6 -10   0    8.40    6.10
  -7 -10   0   29.20    4.00
  -7 -10   0   16.80    4.60
   7 -10   0   17.10    6.90
   8 -10   0   -3.60    2.50
  -8 -10   0    3.00    1.90
   9 -10   0    4.70    3.50
  -9 -10   0    3.90    1.70
   9  10   0    6.00    2.40
   0 -11   0    2.50   10.90
   0 -11   0    2.40    2.60
   0  11   0    1.40    3.40
   1 -11   0   65.19   17.20
  -1 -11   0   66.29    7.40
   1  11   0   65.29    9.30
  -1 -11   0   60.99    8.20
  -1 -11   0   60.39   20.30
   1 -11   0   68.39    8.20
   2 -11   0   83.39   22.40
  -2 -11   0  107.49    8.50
  -2 -11   0  104.99   12.60
   2 -11   0  111.49   14.40
   2  11   0   85.99    8.10
   2 -11   0   88.89   11.70
  -2 -11   0  109.29   24.30
   3 -11   0   21.00    5.00
   3 -11   0    9.00    5.20
  -3 -11   0   14.50    5.10
   3 -11   0   41.30   19.80
  -3 -11   0   21.70    3.50
   3  11   0   17.00    4.50
  -3 -11   0   22.40   15.20
  -4 -11   0    3.00    3.00
   4 -11   0    3.80    2.20
   4 -11   0    2.90    4.60
  -4 -11   0    2.60    2.00
   4  11   0    3.50    2.80
   5 -11   0    7.80    5.00
  -5 -11   0    2.10    3.30
   5  11   0    1.60    2.40
  -5 -11   0    3.60    2.00
   5 -11   0    1.10    1.70
   6 -11   0    8.50    5.20
  -6 -11   0    0.60    3.50
  -6 -11   0    4.90    2.10
  -7 -11   0    1.60    1.80
   7 -11   0    4.70    5.40
  -7 -11   0    2.00    2.10
  -8 -11   0    6.90    2.00
   8 -11   0    2.50    3.10
   0  12   0    5.10    3.10
   0 -12   0   10.90    4.30
  -1 -12   0   25.00    5.60
   1 -12   0   19.10    5.00
   1  12   0   29.30    5.10
  -2 -12   0    2.20    1.60
  -2 -12   0    3.20    2.90
   2  12   0    2.70    1.80
   2 -12   0    2.50    4.00
   2 -12   0    0.90    2.10
   3  12   0   -0.50    1.90
  -3 -12   0    1.10    2.60
   3 -12   0   -0.60    3.10
  -3 -12   0    3.20    1.90
   3 -12   0   -1.30    1.80
   4 -12   0   70.19    5.60
  -4 -12   0   80.59    5.10
   4  12   0   85.49    7.20
  -4 -12   0   73.59    8.10
  -5 -12   0   -0.40    1.40
   5 -12   0    0.10    2.70
  -5 -12   0    4.40    3.10
  -6 -12   0   65.59    4.50
   6 -12   0   60.39    8.00
  -6 -12   0   60.79    6.20
  -7 -12   0    2.50    2.40
   7 -12   0   -0.90    2.40
  -7 -12   0    0.10    1.20
   0 -13   0   -0.50    1.90
  -1 -13   0    0.40    1.90
   1 -13   0    0.10    2.00
  -2 -13   0    3.40    2.50
   2 -13   0   -0.30    2.10
  -2 -13   0   -0.30    1.50
  -3 -13   0    2.10    1.30
   3 -13   0    6.30    2.10
  -3 -13   0    3.40    2.60
  -4 -13   0    8.60    1.70
   4 -13   0    5.30    3.30
  -4 -13   0   13.40    3.70
  -5 -13   0    2.50    1.30
  -5 -13   0   -1.90    1.80
   5 -13   0    1.60    2.20
   0 -14   0   10.30    2.70
  -1 -14   0    0.20    1.70
   1 -14   0    0.60    1.20
   2 -14   0    5.70    1.40
  -2 -14   0    3.90    2.20
   0   0   1   -0.20    0.20
  -1   0  -1  690.03   18.90
   1   0  -1  662.23   19.20
  -1   0   1  704.63   16.00
   1   0  -1  650.83   17.30
  -1   0   1  680.13   15.30
  -1   0  -1  697.63   15.40
   1   0   1  703.03   15.50
  -1   0   1  686.53   19.20
   2   0  -1  567.74   17.30
  -2   0   1  606.24   20.10
  -2   0  -1  619.64   16.40
  -2   0   1  608.94   17.70
   2   0   1  623.24   19.70
   2   0  -1  605.34   20.60
  -2   0   1  630.44   17.00
   2   0   1  614.44   16.60
  -3   0  -1    8.10    2.30
  -3   0   1    7.60    2.50
   3   0   1    9.80    2.40
  -3   0  -1    6.70    2.00
  -3   0   1    6.90    2.00
   3   0  -1    6.60    2.40
   3   0   1    7.00    2.90
   4   0  -1  126.99   11.20
  -4   0   1  141.29    9.00
  -4   0   1  133.89   10.70
  -4   0  -1  140.19    8.60
   4   0   1  136.99    9.20
  -4   0  -1  144.09    9.60
   5   0   1  153.88   11.10
  -5   0   1  155.98   10.80
  -5   0  -1  160.48    9.80
  -5   0  -1  151.88   11.10
  -5   0   1  165.08   13.20
   5   0  -1  144.19   13.60
  -5   0   1  169.08   12.90
  -6   0  -1   -0.20    2.20
  -6   0  -1    2.20    2.40
  -6   0   1    1.80    2.30
  -7   0  -1   44.60    7.40
   7   0  -1   48.60    6.20
  -7   0   1   50.69    7.80
  -7   0   1   47.50   10.90
  -7   0  -1   46.20   10.00
  -8   0   1    1.90    4.10
  -8   0  -1    8.70    4.10
   8   0   1   -3.70    2.30
   8   0   1    6.00    4.10
   8   0  -1   -3.90    4.00
  -8   0   1    1.80    6.70
   8   0  -1    0.10    3.10
   9   0  -1   59.39   10.40
  -9   0   1   65.79   12.50
   9   0   1   64.69    8.50
  -9   0  -1   38.30   10.40
   9   0  -1   56.29    8.00
  10   0  -1  251.27   16.40
  10   0   1  227.88   17.40
  10   0   1  246.18   16.00
  11   0  -1   12.10    4.70
  11   0   1   15.20    4.70
  12   0  -1   15.40    4.70
  12   0   1   11.80    4.00
  13   0  -1    5.30    2.60
  13   0   1    0.50    2.00
   0   1  -1 2048.20   46.00
   0   1   1 2047.30   45.90
   1  -1   1 3102.49   66.29
   1  -1   1 3176.38   62.49
  -1   1   1 3245.88   70.19
   1   1  -1 3124.79   69.99
   1   1  -1 3157.78   64.29
  -1  -1  -1 2847.92   68.19
   1  -1  -1 3150.88   63.49
  -1  -1   1 3186.18   69.69
   1  -1  -1 3056.99   70.49
   1   1   1 3021.90   73.39
  -1   1  -1 2971.80   66.79
  -1   1  -1 3211.98   62.89
   1  -1  -1 3134.79   63.99
  -2  -1  -1 1664.33   41.00
   2  -1   1 1712.43   43.20
  -2   1   1 1778.82   44.10
  -2  -1  -1 1749.62   44.30
  -2   1   1 1665.93   40.20
  -2   1   1 1664.23   40.90
   2   1  -1 1753.62   42.20
   2   1  -1 1826.82   47.90
  -2   1   1 1715.53   36.50
   2   1   1 1820.62   45.20
  -2  -1   1 1784.02   46.90
  -2  -1   1 1698.83   40.50
  -2   1  -1 1779.22   39.80
   2  -1  -1 1794.72   45.60
   2  -1  -1 1785.02   40.00
  -3   1   1   55.09    5.90
  -3  -1  -1   51.79    5.40
   3   1  -1   55.89    7.10
  -3   1   1   59.49    6.00
  -3  -1  -1   64.49    6.60
   3  -1   1   57.79    6.30
  -3   1   1   51.39    4.90
  -3  -1   1   65.19    7.60
   3   1   1   66.89    6.90
   3  -1  -1   58.09    6.60
  -3   1  -1   60.39    4.80
   3  -1  -1   62.09    5.60
  -3   1  -1   61.79    5.70
  -3  -1   1   61.69    5.70
   4   1  -1  576.24   27.80
  -4  -1  -1  585.24   24.50
  -4  -1  -1  548.75   22.00
  -4   1   1  586.84   23.70
  -4   1   1  568.34   19.00
   4  -1   1  566.54   23.90
  -4   1   1  577.44   22.50
  -4   1  -1  609.64   23.10
  -4   1  -1  628.94   20.50
  -4  -1   1  593.04   26.80
   4   1   1  608.84   25.80
   4  -1  -1  603.44   21.80
  -4  -1   1  603.84   22.30
   4  -1  -1  627.64   25.70
  -5  -1  -1  329.37   17.80
  -5   1   1  322.87   19.10
  -5  -1  -1  345.87   19.40
  -5   1   1  320.07   16.40
  -5   1   1  333.37   15.20
   5   1  -1  345.27   23.10
   5   1   1  354.26   20.70
  -5  -1   1  352.66   23.30
  -5   1  -1  372.66   19.60
  -5  -1   1  351.86   18.00
  -5   1  -1  345.47   16.20
   5  -1  -1  335.67   19.60
  -6  -1  -1   27.90    6.20
  -6   1   1   28.70    6.90
  -6   1   1   31.60    6.30
  -6   1  -1   43.70    6.40
  -6   1  -1   50.29    7.90
  -6  -1   1   41.30    6.40
  -7   1   1   11.90    4.50
  -7   1   1   14.70    6.20
  -7  -1  -1   17.90    5.50
   7  -1   1   25.90    6.20
   7  -1   1   15.70    4.20
   7  -1  -1   20.00    4.70
  -7  -1   1   18.20    5.80
  -7   1  -1   18.50    4.90
  -7  -1   1   17.10    5.90
  -7   1  -1   19.80    6.40
  -8  -1  -1  169.48   17.00
   8   1  -1  154.78   11.80
  -8   1   1  128.39   19.80
  -8   1   1  153.48   13.90
   8  -1   1  154.78   14.30
   8  -1   1  164.58   12.10
  -8  -1  -1  174.38   20.80
  -8   1  -1  165.68   13.90
  -8  -1   1  168.28   16.10
   8  -1  -1  145.99   14.20
  -8  -1   1  170.68   19.90
   8   1   1  182.28   17.50
   8   1   1  163.18   11.40
   8  -1  -1  166.88   12.50
  -8   1  -1  172.28   23.20
   9  -1   1   25.90    8.00
   9  -1   1   27.20    6.90
  -9  -1  -1   25.60    9.50
   9   1  -1   25.40    6.70
   9   1   1   24.20    6.00
  -9   1  -1   24.20   11.90
   9  -1  -1   33.70    7.50
   9   1   1   22.80    8.00
   9  -1  -1   37.50    7.80
  -9  -1   1   46.20   10.30
  10  -1   1   79.79    9.40
  10   1  -1   50.89    9.10
  10  -1   1   49.99   10.10
  10  -1  -1   72.39    9.20
  10   1   1   68.49    8.70
  10  -1  -1   76.19   10.10
  11   1  -1   57.59    8.10
  11  -1   1   43.60    8.70
  11  -1   1   58.59    8.00
  11  -1  -1   60.79    7.80
  11  -1  -1   42.90    8.10
  11   1   1   39.90    7.30
  12   1  -1   15.40    4.60
  12  -1   1   12.50    4.30
  12  -1  -1   17.20    4.70
  12   1   1   19.10    4.70
  13  -1   1    0.90    1.90
  13   1  -1    0.30    2.30
  13  -1  -1    0.80    2.20
  13   1   1    5.30    2.60
   0   2  -1 4242.18   85.79
   0   2   1 4323.27   95.39
   0  -2   1 4343.67   94.99
   0   2  -1 4243.88   95.19
   0  -2  -1 4384.66   95.49
   1   2  -1   77.79    7.90
  -1   2   1   75.59    9.00
   1  -2   1   74.89    7.00
  -1  -2  -1   81.39    7.80
   1  -2   1   78.29    6.20
   1   2  -1   76.19    5.50
  -1  -2  -1   74.19    6.40
  -1  -2  -1   72.79    5.40
  -1   2   1   78.09    6.80
  -1   2   1   79.89    5.50
   1  -2   1   76.29    4.80
  -1  -2   1   62.19    4.80
  -1  -2   1   70.49    7.60
  -1   2  -1   63.89    5.80
   1   2   1   61.19    6.90
  -1   2  -1   65.39    4.20
  -1   2  -1   71.49    3.10
   1  -2  -1   74.29    5.50
  -2  -2  -1  446.06   16.50
  -2   2   1  459.25   18.00
   2   2  -1  428.26   17.50
  -2   2   1  472.55   21.50
   2   2  -1  460.05   22.70
   2  -2   1  430.26   18.40
  -2   2   1  424.66   15.80
   2  -2   1  412.96   14.70
  -2  -2  -1  480.25   21.70
  -2  -2   1  453.15   21.90
   2   2   1  467.75   21.50
  -2   2  -1  461.15   15.80
   2  -2  -1  437.46   16.50
   2  -2  -1  459.15   17.10
  -2   2  -1  453.15   14.90
  -2  -2   1  461.25   16.40
  -2   2  -1  464.35   19.00
  -3   2   1   40.60    5.20
  -3   2   1   32.40    7.70
   3  -2   1   44.30    6.20
   3   2  -1   51.29    8.00
  -3   2   1   41.60    2.80
  -3  -2  -1   40.20    5.10
  -3  -2  -1   51.99    7.50
  -3   2  -1   52.69    3.80
  -3   2  -1   59.29    4.80
  -3   2  -1   55.89    5.40
  -3  -2   1   63.89    8.30
   3   2   1   50.89    7.60
  -3   2  -1   53.49    4.20
   3  -2  -1   52.39    5.80
  -3  -2   1   54.09    5.80
  -4  -2  -1  166.48   14.40
   4  -2   1  183.48   13.30
  -4   2   1  165.28   11.70
  -4   2   1  179.88   12.00
  -4  -2  -1  166.18   11.90
   4   2  -1  166.18   15.80
   4  -2  -1  178.48   11.50
   4   2   1  171.98   14.90
  -4   2  -1  168.88   11.10
  -4   2  -1  171.58    8.60
  -4  -2   1  150.18   15.10
  -4  -2   1  166.78   11.60
  -5  -2  -1  151.18   14.80
  -5   2   1  143.59    8.20
   5  -2   1  160.68   13.30
  -5   2   1  151.78    9.80
  -5  -2  -1  151.38   12.50
  -5   2   1  132.29   12.00
   5   2  -1  158.38   16.90
  -5  -2   1  154.78   16.50
   5   2   1  149.69   15.90
   5  -2  -1  159.78   11.80
  -5  -2   1  155.68   12.40
  -5   2  -1  149.09    9.10
  -5   2  -1  166.78   12.60
  -6   2   1   61.99    6.30
   6  -2   1   64.09    9.10
  -6   2   1   70.79    9.70
  -6  -2  -1   66.29    9.00
  -6   2  -1   61.49    9.50
  -6   2  -1   66.99    6.70
  -6  -2   1   68.79    9.10
  -7   2   1  177.98   17.90
  -7   2   1  199.68   12.70
  -7  -2  -1  191.98   16.70
   7  -2   1  159.08   14.60
   7  -2   1  174.78   11.70
  -7  -2   1  180.48   15.90
  -7   2  -1  175.88   17.00
   7  -2  -1  158.08   21.00
  -7   2  -1  191.08   12.80
   7  -2  -1  164.78   11.60
   8  -2   1   66.49   12.50
   8  -2   1   64.49    8.30
  -8   2   1   92.09    9.80
  -8   2   1   62.69   13.60
  -8  -2  -1   61.99   12.10
   8   2   1   58.29    7.20
   8  -2  -1   77.09   10.40
  -8  -2   1   83.49   11.60
  -8   2  -1   66.19    9.50
   8  -2  -1   61.49    8.40
  -8  -2   1   61.49   14.50
   9  -2   1  256.57   20.50
   9   2  -1  274.27   16.40
  -9  -2  -1  299.87   24.20
   9  -2   1  277.07   17.00
  -9  -2   1  279.77   23.60
   9   2   1  293.07   16.60
   9  -2  -1  265.17   20.60
   9  -2  -1  289.77   17.80
  10  -2   1    3.30    3.80
  10  -2   1    0.40    3.80
  10   2  -1   10.90    4.80
  10  -2  -1    8.40    4.60
  10  -2  -1    3.40    4.30
  10   2   1    9.40    3.90
  11  -2   1   34.30    7.60
  11   2  -1   48.60    8.30
  11  -2   1   38.80    7.40
  11  -2  -1   40.20    7.90
  11   2   1   40.00    7.10
  11  -2  -1   44.30    8.50
  12  -2   1   13.70    4.50
  12   2  -1   15.20    4.40
  12  -2  -1   19.90    5.30
  12   2   1   18.30    4.80
  13   2  -1    8.90    3.00
  13  -2   1    7.60    2.50
  13  -2  -1   13.60    3.70
  13   2   1   11.00    4.10
   0   3   1 2469.45   55.79
   0  -3   1 2510.95   55.49
   0  -3  -1 2521.85   52.89
   0  -3  -1 2493.15   66.69
   0   3   1 2441.66   66.69
   0  -3  -1 2483.15   57.29
   0   3  -1 2473.05   54.19
   0  -3   1 2498.85   66.49
   0  -3   1 2493.05   52.89
   0   3  -1 2420.96   66.59
   1  -3   1  735.43   17.50
  -1  -3  -1  742.13   23.60
   1   3  -1  721.33   23.10
   1  -3   1  739.53   27.50
  -1   3   1  760.02   29.10
   1  -3   1  765.22   27.80
  -1   3   1  721.53   22.10
  -1  -3  -1  736.23   30.80
  -1  -3  -1  743.73   22.00
   1  -3   1  750.02   21.90
  -1   3   1  733.83   36.80
  -1  -3   1  729.13   22.40
   1  -3  -1  691.83   15.80
  -1   3  -1  691.43   17.50
  -1   3  -1  745.03   28.40
  -1  -3   1  738.03   31.00
  -1   3  -1  725.63   20.50
  -1  -3   1  739.63   21.70
   1  -3  -1  736.63   23.50
   1   3   1  730.63   31.00
  -2   3   1  676.73   27.10
  -2   3   1  719.83   23.10
   2   3  -1  723.13   33.30
  -2  -3  -1  681.43   31.10
   2  -3   1  676.03   22.00
  -2  -3  -1  671.63   23.10
   2  -3   1  660.93   26.70
  -2   3   1  714.93   33.50
  -2  -3  -1  682.23   23.90
   2  -3  -1  715.13   26.10
  -2  -3   1  711.13   32.00
  -2   3  -1  716.83   26.70
  -2   3  -1  730.53   21.60
  -2   3  -1  744.43   36.60
   2   3   1  695.63   31.60
  -2  -3   1  687.83   23.00
   2  -3  -1  699.83   23.80
   3   3  -1  326.17   23.10
  -3   3   1  351.16   20.90
  -3   3   1  337.07   17.70
  -3  -3  -1  332.17   22.30
   3  -3   1  304.37   17.80
  -3   3   1  328.07   15.80
  -3  -3  -1  338.17   16.50
  -3   3  -1  342.67   15.70
  -3   3  -1  342.17   14.90
  -3   3  -1  294.47    6.80
   3  -3  -1  321.37   16.50
  -3   3  -1  308.57    6.80
  -3   3  -1  350.66   18.60
   3  -3  -1  339.47   17.40
  -3  -3   1  342.37   22.90
   3   3   1  358.36   23.20
  -3  -3   1  337.57   16.20
   4   3  -1  218.78   20.50
  -4   3   1  220.58   15.40
   4  -3   1  221.88   15.80
  -4  -3  -1  198.08   18.70
  -4   3   1  227.58   14.10
  -4   3   1  216.18   14.00
  -4  -3  -1  222.28   14.50
  -4   3  -1  209.18   13.00
  -4   3  -1  204.08    9.70
  -4  -3   1  187.38   17.90
   4   3   1  205.28   18.80
  -4   3  -1  210.58   10.70
   4  -3  -1  200.58   14.10
  -4  -3   1  213.08   13.90
  -4   3  -1  200.98    6.90
   5  -3   1  214.28   16.70
  -5   3   1  211.68   12.50
  -5   3   1  197.88    6.70
  -5  -3  -1  198.18   15.10
  -5   3   1  223.08   13.50
   5   3  -1  196.58   21.40
  -5   3   1  210.88   15.60
  -5   3  -1  203.58   14.40
   5   3   1  175.98   20.30
  -5  -3   1  173.18   18.90
  -5  -3   1  205.48   15.00
   6  -3   1   50.99    6.40
  -6   3   1   67.39    6.60
  -6  -3  -1   60.09    9.30
   6  -3   1   57.69    8.40
   6  -3   1   68.29   10.00
  -6   3   1   54.49   12.50
   6   3  -1   58.69    4.70
   6  -3  -1   57.89    6.40
   6  -3  -1   52.29    9.90
  -6   3  -1   57.69    8.90
  -6   3  -1   48.60    4.50
   6  -3  -1   62.89    8.90
  -6  -3   1   61.19    8.60
   7  -3   1   27.40    6.00
  -7  -3  -1   17.10    6.10
  -7   3   1    9.30    7.00
   7  -3   1   18.70    5.90
   7  -3   1   11.80    6.80
  -7   3  -1   17.10    6.50
   7  -3  -1   17.90    5.20
   7  -3  -1   17.10    6.50
  -7  -3   1   28.60    3.20
   7   3   1   24.30    3.60
  -7  -3   1   20.50    7.10
  -8   3   1   33.20   12.00
  -8  -3  -1   36.20    9.40
   8  -3   1   35.70    9.30
   8  -3   1   40.80    8.80
  -8  -3  -1   31.60    3.50
   8  -3  -1   46.10   10.00
  -8   3  -1   25.90   12.40
  -8  -3   1   37.90    3.90
  -8  -3   1   36.00    8.60
   8  -3  -1   41.50    8.90
   9  -3   1   84.09   12.30
   9   3  -1   71.49    8.30
   9  -3   1   74.79    9.30
  -9  -3  -1   63.49    5.00
  -9  -3  -1   78.09   22.60
   9  -3  -1   76.49    9.50
  -9  -3   1   66.59    5.10
   9  -3  -1   76.39   11.40
   9   3   1   89.99    9.00
  10   3  -1   70.59    8.60
  10  -3   1   57.29   13.40
  10  -3   1   72.59    9.40
  10  -3  -1   74.79   10.70
  10  -3  -1   78.79    9.80
  10   3   1   74.09   10.30
  11  -3   1    3.90    3.80
  11  -3   1    0.40    2.90
  11   3  -1   -1.10    2.50
  11  -3  -1    3.20    3.00
  11   3   1   -0.20    2.80
  11  -3  -1    4.00    3.60
  12  -3   1    9.20    3.80
  12  -3   1    0.50    2.30
  12   3  -1    9.20    3.80
  12  -3  -1   -2.40    2.60
  12   3   1   -0.50    2.60
  12  -3  -1    3.10    3.30
  13   3  -1   -1.20    2.60
  13  -3   1    0.00    1.60
  13   3   1    0.00    1.90
  13  -3  -1    2.70    2.00
   0  -4  -1 1235.28   47.10
   0   4  -1 1284.97   47.40
   0  -4   1 1270.97   46.50
   0  -4  -1 1257.67   37.10
   0  -4   1 1285.17   31.50
   0  -4   1 1307.87   35.70
   0   4   1 1255.87   48.00
   0  -4  -1 1238.18   31.10
   0   4  -1 1211.48   33.20
   0   4   1 1223.78   34.60
   1  -4   1 1174.88   27.40
  -1  -4  -1 1175.28   35.80
   1  -4   1 1163.58   33.80
   1   4  -1 1225.28   48.20
  -1  -4  -1 1162.18   32.40
  -1   4   1 1167.18   33.50
  -1   4   1 1182.58   44.00
  -1  -4  -1 1167.48   46.30
  -1  -4   1 1200.68   46.90
  -1  -4   1 1149.29   34.40
  -1  -4   1 1222.28   32.70
   1  -4  -1 1155.88   25.70
   1  -4  -1 1170.38   35.80
  -1   4  -1 1204.48   44.00
   1   4   1 1186.98   46.90
  -1   4  -1 1172.28   31.70
  -2   4   1  696.53   31.30
   2   4  -1  673.33   36.10
   2  -4   1  698.53   30.30
  -2  -4  -1  688.73   24.40
  -2   4   1  697.63   24.20
   2  -4   1  675.93   23.90
  -2  -4  -1  674.03   34.70
  -2  -4  -1  662.33   26.00
  -2   4   1  701.43   39.10
  -2  -4   1  680.73   35.10
   2  -4  -1  704.73   29.30
  -2  -4   1  651.83   23.70
   2  -4  -1  629.34   25.10
   2   4   1  670.93   35.20
  -2   4  -1  649.83   29.80
  -2   4  -1  645.64   21.90
  -2  -4   1  661.73   25.10
  -2   4  -1  699.03   39.00
  -3   4   1  209.48   19.40
   3   4  -1  187.08   20.30
  -3  -4  -1  219.68   19.70
  -3  -4  -1  189.38   13.00
  -3  -4  -1  201.48   14.20
  -3   4   1  203.28   15.60
  -3   4   1  188.28   12.50
   3  -4   1  197.78   12.90
   3  -4   1  197.08   15.70
  -3   4  -1  210.88   12.10
  -3   4  -1  202.18   14.80
   3  -4  -1  200.18   13.90
   3   4   1  189.48   18.90
  -3  -4   1  203.48   13.20
  -3   4  -1  217.58   18.20
  -4   4   1    8.10    3.80
  -4  -4  -1    9.90    4.30
  -4   4   1    7.90    4.80
   4  -4   1   13.90    5.40
   4   4  -1   11.40    5.20
  -4   4   1   16.70    4.70
   4   4   1   14.30   10.10
  -4  -4   1   -1.00    4.70
   4  -4  -1    9.00    4.30
  -4  -4   1    6.80    3.60
  -4   4  -1    9.00    3.10
  -4   4  -1    1.40    3.60
  -4   4  -1   18.30    5.00
  -5   4   1  420.46   23.50
   5  -4   1  440.76   26.40
  -5  -4  -1  451.05   24.40
  -5   4   1  406.76   21.10
   5  -4  -1  435.46   24.00
  -5  -4   1  404.36   23.00
  -5   4  -1  416.66   21.80
  -6   4   1  139.79   14.50
   6  -4   1  119.89   13.20
  -6  -4  -1  131.79   13.70
   6  -4   1  136.19   10.00
   6   4  -1  133.09    7.40
   6  -4   1  121.29   14.80
  -6  -4   1  121.09   13.20
   6  -4  -1  122.19   12.60
  -6  -4   1  114.99    6.50
  -6   4  -1  118.99   13.60
   6   4   1  124.29    7.10
   6  -4  -1  120.99   12.60
   6  -4  -1  127.49    9.70
   7  -4   1  201.58   13.60
  -7   4   1  207.28   20.40
   7  -4   1  228.98   18.90
  -7  -4  -1  205.98   18.30
   7  -4   1  187.08   18.50
  -7  -4  -1  185.78    8.40
   7   4   1  180.98    9.30
   7  -4  -1  181.18   12.90
  -7  -4   1  202.18   18.50
  -7   4  -1  223.18   20.20
   7  -4  -1  206.78   17.70
  -7  -4   1  190.08    8.40
   7  -4  -1  186.08   16.20
   8  -4   1   38.10    9.70
  -8  -4  -1   40.50   10.60
   8  -4   1   34.60    7.80
  -8  -4  -1   46.70    4.20
  -8  -4   1   45.40    4.90
   8  -4  -1   46.90   10.80
  -8  -4   1   42.20   10.40
   8  -4  -1   45.10    8.70
   9  -4   1    9.90    4.90
   9  -4   1    8.50    5.50
   9  -4  -1    3.10    3.90
   9  -4  -1    7.30    4.20
  -9  -4   1    2.00    1.90
 -10  -4  -1   32.50    3.90
  10   4  -1   46.60    8.10
  10  -4   1   45.20    8.60
  10  -4   1   34.70    9.00
 -10  -4   1   31.00    3.90
  10  -4  -1   36.90    9.20
  10   4   1   31.40    6.20
  10  -4  -1   29.40    7.20
 -11  -4  -1    5.00    2.70
  11  -4   1    3.80    3.50
  11   4  -1    7.80    3.50
  11  -4   1    4.70    4.00
  11   4   1    0.40    2.80
  11  -4  -1    3.10    3.70
  11  -4  -1    8.70    4.40
 -11  -4   1    3.30    2.50
  12   4  -1    0.30    2.60
  12  -4   1   -0.10    2.30
  12  -4   1    1.30    2.30
  12   4   1   -0.80    2.40
  12  -4  -1    0.50    5.20
  12  -4  -1   -0.80    2.50
   0  -5  -1  271.47   11.70
   0  -5  -1  263.97   16.30
   0  -5  -1  256.57   21.80
   0   5  -1  225.58   26.70
   0  -5   1  274.77   12.00
   0  -5   1  268.67   15.50
   0  -5   1  274.27   27.40
   0   5   1  278.87   23.20
   1  -5   1   20.20    2.80
   1  -5   1   16.40    4.30
  -1  -5  -1   19.30    4.30
  -1   5   1   37.40   12.50
   1  -5   1   13.20    4.60
  -1  -5  -1   19.30    8.10
   1  -5   1   13.40    5.80
   1   5  -1   18.60    7.00
  -1   5   1   19.40    8.10
  -1   5   1   16.50    4.00
   1  -5  -1   17.50    6.40
  -1   5  -1   18.50    3.90
  -1  -5   1   28.80    8.40
   1   5   1   22.90    6.90
  -1  -5   1   16.40    3.70
  -1  -5   1   12.70    4.00
   1  -5  -1   15.80    4.70
  -1   5  -1    8.70    5.20
   1  -5  -1   15.90    2.00
  -2   5   1   39.80    9.20
  -2  -5  -1   38.90    5.80
  -2  -5  -1   47.60   12.60
   2  -5   1   38.10    9.10
   2  -5   1   42.80    6.40
  -2   5   1   31.20    5.90
  -2   5   1   51.09   13.10
   2   5  -1   59.59   11.80
  -2  -5  -1   37.00    7.30
   2  -5  -1   58.29    8.90
   2  -5  -1   42.00    7.10
  -2  -5   1   36.20   11.30
   2   5   1   31.80    8.90
  -2   5  -1   42.80    5.60
  -2  -5   1   48.80    7.00
  -2   5  -1   57.59   10.10
  -2  -5   1   46.70    6.20
  -2   5  -1   53.49   14.50
  -3   5   1   63.39   11.40
   3  -5   1   71.69   10.60
   3  -5   1   65.09    8.30
  -3   5   1   70.59   15.40
  -3   5   1   61.89    7.60
   3   5  -1   59.19   13.40
  -3  -5  -1   54.09   11.70
   3  -5  -1   61.99    9.30
  -3  -5   1   72.19   10.40
  -3  -5   1   77.69   17.40
  -3   5  -1   59.79   11.60
   3  -5  -1   73.69    9.30
  -3   5  -1   58.19   12.10
   3   5   1   68.19   14.90
  -3   5  -1   72.99    7.40
   4  -5   1    4.30    4.20
  -4  -5  -1   13.00    8.20
   4   5  -1   -3.00    5.50
  -4  -5  -1    3.90    3.20
  -4   5   1    1.80    2.60
  -4   5   1    3.40    5.60
   4   5   1   -7.10    6.90
  -4   5  -1   -0.80    4.70
  -4  -5   1    4.00    3.20
   4  -5  -1    3.90    3.30
  -4   5  -1    3.00    2.70
  -4  -5   1    6.20    9.10
  -5   5   1   56.99   11.40
   5  -5   1   36.60   10.50
   5   5  -1   59.99    5.50
  -5  -5  -1   61.69    9.60
  -5  -5  -1   53.29    4.20
   5  -5   1   55.69    7.30
  -5   5   1   28.10   12.10
  -5  -5   1   54.09    4.20
   5  -5  -1   78.09   15.20
  -5  -5   1   61.59    9.30
  -5   5  -1   52.29    8.40
   5  -5  -1   54.59    9.20
   6  -5   1  208.98   17.90
  -6   5   1  155.28   17.10
   6  -5   1  191.78   19.10
   6   5  -1  192.78    9.90
  -6  -5  -1  157.28    7.80
  -6  -5  -1  174.58   16.90
   6  -5   1  193.58   12.90
   6  -5  -1  213.58   18.00
  -6  -5   1  215.08   18.40
  -6   5  -1  210.18   17.90
   6  -5  -1  207.58   18.40
   6   5   1  192.38    9.60
   6  -5  -1  191.68   12.90
  -6  -5   1  183.88    8.20
  -7  -5  -1   46.00   11.50
   7  -5   1   62.99   16.50
   7  -5   1   49.99   12.00
  -7  -5  -1   45.30    4.40
   7  -5   1   58.89   11.20
  -7   5   1   71.99   15.90
   7  -5  -1   54.49   10.70
  -7   5  -1   68.29   14.00
  -7  -5   1   83.49   11.50
   7  -5  -1   60.59   12.70
  -7  -5   1   55.19    4.60
   7   5   1   55.69    6.80
   8  -5   1  356.26   25.90
  -8  -5  -1  359.86   12.90
  -8  -5  -1  369.16   29.50
   8  -5   1  366.46   20.30
   8  -5  -1  383.36   26.60
  -8  -5   1  336.47   12.80
   8  -5  -1  347.77   19.70
  -8  -5   1  410.16   30.90
   9  -5   1   35.10    7.90
  -9  -5  -1   27.70    3.70
   9  -5   1   26.80    9.00
   9  -5  -1   22.70    6.40
  -9  -5   1   28.80    3.80
   9  -5  -1   27.70    8.90
  10  -5   1   -2.10    3.40
 -10  -5  -1    7.10    2.10
  10   5  -1    7.50    3.70
  10  -5   1    0.80    3.60
  10   5   1    3.30    2.90
  10  -5  -1    7.30    4.80
  10  -5  -1    2.70    3.60
 -10  -5   1   -0.60    1.40
  11  -5   1    3.20    3.30
 -11  -5  -1    9.50    2.10
  11   5  -1    1.90    2.80
  11  -5   1    5.90    3.50
 -11  -5   1    4.60    1.80
  11  -5  -1    3.90    3.80
  11  -5  -1    7.10    3.90
  11   5   1   10.50    3.60
  12  -5   1   10.60    3.80
  12   5  -1    7.70    2.70
  12  -5  -1    5.60    3.00
  12   5   1    6.30    2.40
  12  -5  -1    4.20    3.20
   0  -6   1  376.06   25.90
   0  -6   1  372.16   15.50
   0  -6  -1  352.66   14.60
   0  -6   1  349.17   20.60
   0  -6   1  347.57   29.40
   0   6   1  340.57   28.80
   0   6  -1  355.26   30.90
  -1   6   1  133.29   18.10
  -1  -6  -1  112.79    9.00
   1  -6   1  135.69    9.70
   1  -6   1  108.59   14.80
   1  -6   1  123.09   12.10
  -1   6   1  118.69   10.40
  -1   6   1  109.69   24.60
  -1  -6  -1  153.98   25.00
   1   6  -1  141.49   19.80
  -1   6  -1  140.19   19.40
   1  -6  -1  158.08   16.40
  -1  -6   1  133.89    9.90
   1  -6  -1  122.69    5.80
   1   6   1  113.69   18.60
  -1  -6   1  162.78   24.60
   2   6  -1   97.49   17.50
  -2  -6  -1   77.99    8.30
  -2   6   1   63.19   14.90
  -2  -6  -1   64.69   14.30
   2  -6   1   82.29   12.40
   2  -6   1   78.19   10.30
  -2   6   1   61.39    7.70
  -2  -6   1   77.59   16.40
   2   6   1   81.09   15.80
  -2   6  -1   67.39   14.70
  -2  -6   1   74.29    8.50
   2  -6  -1   67.49   13.40
  -2   6  -1   73.49    7.90
  -3   6   1  191.98   21.10
  -3  -6  -1  189.38   14.40
   3  -6   1  181.78   11.60
   3  -6   1  209.68   20.30
  -3  -6  -1  176.78   25.70
   3  -6   1  198.38   19.10
  -3  -6  -1  158.28    8.20
   3   6  -1  197.38   27.10
  -3   6   1  197.98   14.60
  -3   6  -1  179.78   13.20
   3   6   1  215.48   28.30
  -3  -6   1  175.78   14.00
  -3   6  -1  161.88   20.10
   3  -6  -1  207.18   19.20
  -3  -6   1  203.48   26.70
  -3  -6   1  163.08    7.30
   4   6  -1  202.78   10.60
   4  -6   1  194.58   27.00
   4  -6   1  208.18   21.00
  -4  -6  -1  206.38   16.20
   4  -6   1  186.78   12.40
  -4   6   1  213.78   16.60
  -4  -6   1  190.88   15.60
   4   6   1  181.88    9.90
   4  -6  -1  177.48   18.80
   4  -6  -1  193.88   19.40
  -4   6  -1  188.08   14.40
   4  -6  -1  234.68   15.40
   5   6  -1   36.00    4.60
  -5  -6  -1   45.20    9.40
   5  -6   1   32.20   11.50
   5  -6   1   28.90    4.40
   5  -6   1   49.70    8.20
  -5  -6  -1   43.00    3.90
  -5   6   1   40.60    9.30
   5  -6   1   42.20    9.10
   5  -6  -1   60.19   12.30
   5   6   1   50.19    4.80
  -5  -6   1   38.60    7.40
  -5   6  -1   31.80    7.70
  -5  -6   1   41.60    9.80
   5  -6  -1   39.70   10.00
  -5  -6   1   38.90    3.70
   5  -6  -1   44.30    7.50
   6   6  -1  103.59    7.60
  -6  -6  -1  105.69    6.40
  -6   6   1  115.99   14.60
   6  -6   1  102.09   10.10
  -6  -6  -1  119.39   15.20
   6  -6   1  109.69   13.80
   6  -6   1  105.79   15.50
   6   6   1  113.19    7.70
   6  -6  -1  110.29   10.30
   6  -6  -1  121.99   15.90
   6  -6  -1  103.39   13.20
  -6  -6   1  113.39   14.00
  -6   6  -1   99.39   14.80
  -6  -6   1  111.59    6.60
   7  -6   1   56.99    9.60
   7   6  -1   53.99    5.80
   7  -6   1   44.90   10.90
   7  -6   1   64.69   14.50
  -7  -6  -1   51.09    4.60
  -7  -6  -1   54.39   11.20
   7  -6  -1   56.99    9.60
   7   6   1   49.60    5.50
  -7  -6   1   49.80   11.60
   7  -6  -1   55.79   11.80
  -7  -6   1   48.80    4.70
   8  -6   1   26.80    6.90
   8  -6   1   38.70   10.10
  -8  -6  -1   30.10    3.90
  -8  -6   1   31.60    4.20
   8  -6  -1   15.40    5.90
   8  -6  -1   34.80   10.10
   9  -6   1   38.20   10.50
  -9  -6  -1   41.60    4.20
   9  -6   1   33.00    7.60
   9  -6  -1   40.40    8.50
   9  -6  -1   33.60    9.60
  -9  -6   1   35.70    4.30
  10  -6   1   19.80    7.50
  10  -6   1   14.00    4.90
  10   6  -1   10.20    4.00
 -10  -6  -1   11.60    2.60
  10  -6  -1   15.60    5.60
  10   6   1   20.70    5.20
 -10  -6   1   12.20    2.50
  10  -6  -1    5.00    4.60
  11  -6   1   -1.20    2.90
  11  -6   1    9.60    3.90
 -11  -6  -1    6.60    1.90
  11   6  -1    9.00    3.10
  11  -6  -1    6.00    5.30
  11   6   1    6.90    3.10
 -11  -6   1   11.30    2.40
  11  -6  -1   12.00    4.70
  12  -6   1    0.30    1.90
  12  -6   1    0.80    2.00
  12   6  -1    2.70    1.90
  12   6   1    6.20    2.60
  12  -6  -1    2.40    2.20
  12  -6  -1    2.60    2.40
 -12  -6   1    7.70    1.90
   0  -7   1  228.08   28.40
   0  -7  -1  192.18   10.90
   0   7   1  151.48   27.50
   0  -7   1  145.99   10.80
   0  -7  -1  197.48   21.20
   0  -7   1  217.58   21.60
   0   7  -1  218.48   31.30
   0  -7   1  189.58   11.60
  -1  -7  -1   73.29    4.50
   1  -7   1   70.99   14.90
  -1  -7  -1   64.59    7.70
   1  -7   1   59.19    6.60
  -1  -7   1   50.99    6.30
   1   7   1   62.79   16.10
  -1  -7   1   53.79    3.90
  -1  -7   1   61.09   18.20
   1  -7  -1   67.69   14.30
  -1  -7   1   59.29   13.10
  -1  -7   1   69.19    7.60
  -2  -7  -1   58.89    7.90
   2   7  -1   47.00    5.00
  -2  -7  -1   44.10    7.20
   2  -7   1   49.90    9.30
  -2  -7  -1   44.00    5.40
   2  -7   1   45.70   11.80
  -2   7   1   46.10    8.70
  -2  -7  -1   42.10   14.50
   2   7   1   23.80   16.90
  -2  -7   1   43.20    7.30
  -2  -7   1   37.60   19.00
   2   7   1   48.60    5.00
  -2  -7   1   49.20    4.50
  -2  -7   1   49.00    7.10
   2  -7  -1   44.70   11.50
   2  -7  -1   55.49    7.20
   3  -7   1  139.09   13.50
  -3  -7  -1  133.29   13.10
   3   7  -1  143.99    8.70
  -3  -7  -1  126.89   11.50
  -3  -7  -1  130.49    6.70
   3  -7   1  139.09   10.80
  -3   7   1  132.89   13.40
   3  -7   1  165.18   19.80
   3  -7  -1  141.89   14.00
   3   7   1  138.69    8.50
  -3  -7   1  123.69    6.50
   3  -7  -1  135.99   10.50
  -3  -7   1  139.29   13.20
   3  -7  -1  119.19   16.40
  -3  -7   1  121.59   16.10
  -3   7  -1  137.69   12.20
  -4  -7  -1  102.59   12.50
  -4  -7  -1  107.99    6.30
  -4   7   1   99.69   13.30
   4  -7   1  113.79   16.40
   4  -7   1   84.49    7.20
  -4  -7  -1   84.69    9.80
   4  -7   1  101.69    9.70
   4  -7   1   99.29   12.20
   4   7  -1  101.39    7.50
  -4   7  -1  113.19   11.80
   4  -7  -1  111.69   16.80
  -4  -7   1  111.59   12.50
   4   7   1  113.19    7.70
   4  -7  -1  118.89   13.00
  -4  -7   1   99.99    9.60
   4  -7  -1   92.29    9.40
  -4  -7   1  107.19    6.20
   5  -7   1   44.80   11.70
  -5   7   1   43.60    9.60
   5   7  -1   44.90    5.30
   5  -7   1   58.89   11.40
   5  -7   1   63.69    8.30
  -5  -7  -1   47.90    4.40
   5  -7   1   41.60    4.90
  -5  -7  -1   48.20    8.10
  -5  -7  -1   45.60   10.50
   5   7   1   45.70    5.10
  -5   7  -1   47.10    9.50
   5  -7  -1   41.10    7.70
  -5  -7   1   45.10    7.80
   5  -7  -1   55.89   13.90
  -5  -7   1   43.40    9.40
  -5  -7   1   42.60    4.20
   5  -7  -1   48.40   11.00
  -6  -7  -1  109.49   14.40
   6   7  -1   99.29    8.00
   6  -7   1  101.09   17.20
   6  -7   1  112.59   10.90
  -6  -7  -1  101.69    6.60
   6  -7   1  107.89   14.10
  -6  -7  -1  112.39   10.90
   6  -7  -1  117.09   14.40
   6  -7  -1  119.19   11.30
  -6  -7   1  111.89   10.30
   6  -7  -1  100.79   21.00
  -6  -7   1  123.19   14.70
   6  -7  -1   94.19    6.70
  -6  -7   1  106.69    6.60
   6   7   1   98.59    7.60
   7   7  -1   52.59    5.90
  -7  -7  -1   47.80   12.10
   7  -7   1   59.19   13.20
   7  -7   1   51.19    9.40
   7  -7   1   50.79   15.60
  -7  -7  -1   53.69    5.00
   7  -7  -1   51.89    9.10
   7   7   1   53.19    5.90
  -7  -7   1   50.89    4.80
  -7  -7   1   43.90   11.00
   7  -7  -1   46.60   11.40
   8  -7   1   11.20    6.60
  -8  -7  -1    9.20    2.80
   8  -7   1    8.50    4.80
   8  -7  -1    9.10    4.70
   8  -7  -1   11.80    6.20
  -8  -7   1    4.20    2.40
  -9  -7  -1   39.50    4.40
   9  -7   1   30.70    9.80
   9  -7   1   45.20    8.50
  -9  -7   1   34.60    4.20
   9  -7  -1   35.90   10.00
   9  -7  -1   42.10    8.70
  10  -7   1   22.20    7.50
  10  -7   1   34.20    7.00
  10   7  -1   33.00    5.70
 -10  -7  -1   34.20    3.80
  10  -7  -1   29.00    8.50
  10   7   1   28.50    5.50
  10  -7  -1   20.10    5.50
 -10  -7   1   34.10    3.90
  11   7  -1    4.40    2.40
  11  -7   1    3.10    3.20
 -11  -7  -1    3.70    1.50
  11  -7   1    7.30    3.60
  11  -7  -1    8.50    3.70
 -11  -7   1    5.10    1.50
  11   7   1    3.40    2.60
  11  -7  -1    2.50    2.90
   0  -8   1   62.69    4.30
   0   8   1   58.29    6.20
   0  -8  -1   51.39   14.40
   0  -8   1   66.89    7.70
   0  -8   1   62.59   15.70
   0  -8  -1   62.99    4.20
   0  -8   1   54.49    7.10
   1  -8   1   -5.20    4.20
   1  -8   1    6.40    1.60
   1  -8   1    1.60    3.00
  -1  -8  -1    2.40    1.50
   1   8  -1    2.90    2.00
  -1  -8  -1    2.40    2.40
  -1  -8  -1    6.50    4.80
   1  -8   1   -7.00    4.10
  -1  -8  -1    4.10    3.40
   1  -8  -1    7.30    6.10
   1   8   1    0.20    2.10
  -1  -8   1    2.40    5.10
  -1  -8   1    3.90    3.90
  -1  -8   1    5.30    1.70
  -1  -8   1    2.30    2.60
   1  -8  -1    3.30    1.30
   2  -8   1   61.79   15.00
   2   8  -1   50.39    5.50
  -2  -8  -1   55.89    4.60
   2  -8   1   51.29    6.40
  -2  -8  -1   53.39    7.40
   2  -8   1   63.39    9.30
  -2  -8  -1   53.59    8.30
  -2  -8   1   39.40    7.30
  -2  -8   1   42.80    4.10
   2  -8  -1   55.09   14.50
   2   8   1   46.80    5.40
   2  -8  -1   60.19    8.70
  -2  -8   1   46.30    7.60
  -2  -8   1   43.00   12.70
   3  -8   1   14.50    7.30
  -3  -8  -1   17.10    6.10
  -3  -8  -1    8.10    2.50
   3   8  -1   10.20    3.00
  -3  -8  -1   12.60    4.30
   3  -8   1   10.00    3.30
   3  -8   1   11.90    5.30
   3  -8   1    3.50    4.40
  -3  -8   1   -0.80    3.80
   3  -8  -1   -2.10    3.80
  -3  -8   1    8.40    3.70
   3  -8  -1   13.00    5.90
  -3  -8   1    9.10    2.50
   3   8   1    2.80    2.60
   3  -8  -1    3.20    6.40
  -4  -8  -1   18.50    7.60
  -4  -8  -1   12.70    3.00
  -4   8   1   24.40   12.10
   4  -8   1   22.30   10.90
   4  -8   1   12.70    3.70
   4   8  -1   13.10    3.90
   4  -8   1   20.50    6.20
  -4  -8  -1   10.70    4.30
   4  -8  -1   18.40    6.00
  -4  -8   1   21.50    6.80
   4  -8  -1   23.40    9.30
   4   8   1   16.50    4.00
   4  -8  -1   10.80    6.10
  -4  -8   1   15.00    3.10
  -4  -8   1   13.80    4.80
   5  -8   1    5.20    4.40
   5  -8   1    0.10    3.60
   5  -8   1    4.40    2.10
   5   8  -1   -0.20    1.70
  -5  -8  -1   -1.90    4.60
  -5  -8  -1    4.30    2.20
   5  -8   1   -0.10    7.60
  -5  -8  -1    8.60    4.20
  -5  -8   1    3.30    2.00
   5   8   1    3.40    2.50
   5  -8  -1    0.40    9.40
   5  -8  -1    1.10    2.00
  -5  -8   1    6.90    6.00
   5  -8  -1    0.50    3.80
  -5  -8   1    4.40    3.60
   5  -8  -1    4.80    4.00
   6  -8   1   98.99   23.40
   6  -8   1  123.19   11.90
  -6  -8  -1  109.39    6.90
   6   8  -1  103.19    8.20
  -6  -8  -1  134.89   18.00
  -6  -8  -1  113.59   10.80
   6  -8   1  130.49   15.20
  -6  -8   1  118.89   17.10
  -6  -8   1  123.19   10.80
   6  -8  -1  111.69   11.40
   6   8   1  112.89    8.40
  -6  -8   1  111.79    7.00
   6  -8  -1  116.49   15.00
   6  -8  -1  164.58   24.70
   6  -8  -1   86.79    6.30
   7  -8   1   13.70    5.50
  -7  -8  -1   13.60    3.10
   7   8  -1   18.00    4.30
   7  -8   1    4.90    5.00
  -7  -8   1    6.10    5.20
  -7  -8   1   15.00    3.30
   7   8   1   12.70    3.70
   7  -8  -1   10.50    5.00
   7  -8  -1    8.20    6.20
  -8  -8  -1    4.40    2.30
   8  -8   1    7.60    4.40
   8  -8   1    2.90    4.90
   8  -8  -1    1.60    3.10
   8  -8  -1    1.00    3.80
  -8  -8   1    2.00    2.10
  -9  -8  -1   22.70    3.70
   9  -8   1   27.60    6.80
   9  -8   1   20.00    7.60
   9  -8  -1   22.60    8.20
  -9  -8   1   29.50    3.90
   9  -8  -1   25.20    6.70
  10   8  -1    0.80    1.90
  10  -8   1    0.80    3.60
  10  -8   1    2.70    3.10
 -10  -8  -1    0.70    1.40
  10  -8  -1    4.50    4.20
  10   8   1    1.70    2.30
 -10  -8   1    0.40    1.40
  10  -8  -1    0.00    2.50
  11  -8   1    6.70    3.10
  11  -8   1   16.10    4.10
 -11  -8  -1   14.70    2.00
 -11  -8   1   16.70    2.30
  11  -8  -1    6.70    3.50
  11  -8  -1   17.60    4.20
   0   9  -1   28.90    5.10
   0  -9   1   15.00   10.80
   0  -9  -1   29.90    3.50
   0  -9   1   23.00    7.90
   0   9   1   22.40    4.70
   0  -9  -1   26.50    7.40
   0  -9  -1   27.90    6.30
   0  -9   1   29.80    3.30
   0  -9   1   34.00    6.80
   0  -9  -1   48.20   14.50
  -1  -9  -1  289.07   21.90
   1  -9   1  365.36   34.90
   1  -9   1  342.67   21.50
  -1  -9  -1  299.27   18.20
   1  -9   1  328.37   17.90
   1  -9   1  337.17   10.80
   1   9  -1  377.36   16.10
  -1  -9  -1  397.86   36.00
   1  -9  -1  299.87   21.20
  -1  -9   1  336.07   18.80
  -1  -9   1  375.86   34.90
   1  -9  -1  342.47   11.10
   1  -9  -1  361.56   33.40
   1  -9  -1  333.97   18.10
  -1  -9   1  334.47   20.80
   1   9   1  375.86   16.10
  -2  -9  -1   67.49   18.10
  -2  -9  -1   78.29   11.30
   2  -9   1   89.09   19.60
  -2  -9  -1   80.99    9.60
   2  -9   1   81.19   10.60
   2  -9   1   77.39    8.60
  -2  -9  -1   83.29    5.80
   2  -9  -1   66.09    8.20
  -2  -9   1   70.59   11.90
  -2  -9   1   79.09   19.40
  -2  -9   1   60.69    8.30
   2  -9  -1   67.59   17.70
  -2  -9   1   73.79    5.20
   2   9   1   74.69    7.40
   3   9  -1   51.99    6.20
  -3  -9  -1   50.69   11.00
  -3  -9  -1   56.59    8.00
   3  -9   1   68.99   10.50
  -3  -9  -1   54.79    5.00
   3  -9   1   55.99    7.00
   3  -9   1   58.29   16.20
  -3  -9   1   52.39   14.90
  -3  -9   1   54.49    4.70
  -3  -9   1   49.50   10.50
   3   9   1   48.90    5.80
   3  -9  -1   61.79   16.10
   3  -9  -1   54.29    6.90
  -3  -9   1   54.39    7.70
   3  -9  -1   44.40   10.60
  -4  -9  -1  170.58   13.60
   4  -9   1  171.18   24.00
   4  -9   1  175.38   17.20
   4  -9   1  158.08   10.70
   4  -9   1  180.38   14.50
   4   9  -1  166.88   10.70
  -4  -9  -1  155.38   18.90
  -4  -9  -1  173.98    8.70
   4  -9  -1  193.98   24.90
   4  -9  -1  186.28   17.80
  -4  -9   1  169.88   18.40
   4  -9  -1  162.48   13.70
   4   9   1  164.78   10.60
  -4  -9   1  162.08    8.40
   4  -9  -1  151.28   10.70
  -4  -9   1  149.49   13.10
   5   9  -1   32.90    5.70
   5  -9   1   33.20    4.30
   5  -9   1   19.10   13.40
   5  -9   1   33.30    7.80
   5  -9   1   28.90    8.80
  -5  -9  -1   32.40    6.40
  -5  -9  -1   26.40    4.20
   5  -9  -1   17.70    3.80
   5  -9  -1   25.10    7.00
   5  -9  -1   22.40   13.90
  -5  -9   1   29.70    6.80
   5  -9  -1   21.80    7.80
  -5  -9   1   13.90    9.80
   5   9   1   27.50    5.20
  -5  -9   1   27.80    3.90
   6  -9   1  -33.90   15.70
  -6  -9  -1   -0.60    5.10
   6   9  -1    1.50    2.30
   6  -9   1   -1.30    3.40
   6  -9   1    4.50    4.50
  -6  -9  -1    0.80    2.10
   6   9   1   -0.40    2.10
  -6  -9   1   10.20   10.40
   6  -9  -1    2.60    4.30
  -6  -9   1    2.70    3.50
  -6  -9   1    3.50    2.20
   6  -9  -1   -2.80    3.00
  -7  -9  -1   16.50    4.70
   7  -9   1    6.60    4.50
  -7  -9  -1    6.10    2.50
   7  -9   1    9.70    5.80
   7   9   1    8.40    3.20
   7  -9  -1    0.20    3.70
  -7  -9   1    8.00    2.70
  -7  -9   1    8.90    4.10
   7  -9  -1    5.20    4.70
   8  -9   1   16.50    5.50
  -8  -9  -1   21.60    3.60
   8  -9  -1   12.90    6.10
   8  -9  -1   20.40    6.00
  -8  -9   1   18.10    3.30
   9  -9   1   45.60   11.20
   9  -9   1   32.40    6.50
  -9  -9  -1   46.20    5.20
   9  -9  -1   34.30    8.80
   9  -9  -1   38.00    7.10
  -9  -9   1   36.10    4.00
  10   9  -1    0.50    1.80
 -10  -9  -1    5.70    1.80
  10  -9   1    3.10    3.50
  10  -9  -1    2.60    3.40
 -10  -9   1    7.20    1.80
  10   9   1    6.50    2.40
  10  -9  -1    7.70    3.30
   0 -10   1    4.30    3.80
   0 -10  -1   -0.20    2.80
   0 -10   1    3.10    1.80
   0 -10  -1   -1.60    4.60
   0 -10  -1    2.00    1.70
   0  10  -1    3.70    3.00
   1 -10   1   79.49    9.00
  -1 -10  -1   76.79    9.40
  -1 -10  -1   87.39    5.60
  -1 -10  -1   85.79   20.60
   1 -10   1   70.19    5.40
   1 -10   1   76.29   10.20
   1  10  -1   90.19    8.10
   1 -10   1   76.39   22.60
  -1 -10   1   84.39   21.00
   1 -10  -1   81.09    4.80
  -1 -10   1   70.89    8.80
  -1 -10   1   80.59    5.40
   1  10   1   85.49    7.60
   1 -10  -1   73.19    8.70
   1 -10  -1   77.19   11.10
   2 -10   1   16.10    9.60
  -2 -10  -1   21.50    5.90
   2 -10   1   11.10    4.00
  -2 -10  -1    2.70    5.60
  -2 -10  -1   10.60    2.70
   2  10  -1   10.30    3.50
   2 -10  -1    3.90    4.60
  -2 -10   1   12.60    4.40
  -2 -10   1   -6.80    6.80
  -2 -10   1   12.30    2.80
   2 -10  -1   20.90   10.80
   2  10   1   14.50    3.90
   2 -10  -1   12.00    4.10
  -3 -10  -1    0.60    6.90
   3 -10   1   24.10   11.90
   3 -10   1    7.90    3.30
  -3 -10  -1    5.50    3.90
   3  10  -1    6.10    3.30
  -3 -10  -1   10.10    2.90
   3 -10   1   11.20    5.30
   3  10   1    7.80    2.90
   3 -10  -1   27.20   11.70
  -3 -10   1   -4.80    7.90
  -3 -10   1    9.00    2.60
   3 -10  -1    7.80    4.60
   3 -10  -1    4.70    3.20
  -3 -10   1    8.20    4.30
   4  10  -1   12.00    4.00
   4 -10   1  -16.80   12.30
  -4 -10  -1    5.20    3.20
  -4 -10  -1   15.00   10.00
   4 -10   1    1.30    4.90
  -4 -10  -1    7.00    2.40
   4 -10   1    6.30    3.00
   4  10   1    2.20    2.70
   4 -10  -1   12.50    6.60
  -4 -10   1    2.70    3.30
   4 -10  -1    5.70    3.20
  -4 -10   1   18.60   12.90
  -4 -10   1    5.90    2.40
   4 -10  -1  -10.50   12.30
   5 -10   1   68.69   13.00
   5 -10   1   59.59    5.10
  -5 -10  -1   48.30    8.30
  -5 -10  -1   74.59    5.70
   5 -10   1   47.90   23.00
   5  10  -1   67.49    6.90
  -5 -10   1   68.89    8.80
   5 -10  -1   72.69   13.70
  -5 -10   1   77.29    5.90
   5  10   1   74.29    7.20
   5 -10  -1   59.89    5.90
   6  10  -1   46.90    5.70
  -6 -10  -1   50.29    7.20
  -6 -10  -1   49.00    4.70
   6 -10   1   30.40    8.70
   6 -10  -1   43.00   10.70
  -6 -10   1   53.99    4.90
   6  10   1   50.09    5.80
  -6 -10   1   49.30    6.70
  -7 -10  -1   34.20    3.90
  -7 -10  -1   28.70    5.40
   7 -10   1   22.90    7.40
  -7 -10   1   38.10    4.30
  -7 -10   1   20.90    5.30
   7 -10  -1   32.10    8.80
   8 -10   1    2.00    3.60
  -8 -10  -1   -1.30    1.50
   8 -10  -1    1.50    3.60
  -8 -10   1    1.50    1.80
   9 -10   1   10.00    5.30
  -9 -10  -1    9.30    2.00
   9  10   1    8.20    2.50
  -9 -10   1    9.70    2.00
   9 -10  -1   10.10    5.00
   0  11  -1  243.08   15.20
   0  11   1  231.38   13.80
   0 -11   1  250.27   30.30
   0 -11   1  259.97   16.20
   0 -11  -1  248.48   16.20
   0 -11  -1  188.28   10.40
   0 -11  -1  287.97   33.80
  -1 -11  -1    8.60    2.80
   1  11  -1   16.00    5.90
   1 -11   1   18.70    5.60
  -1 -11  -1   11.70    4.50
  -1 -11  -1   15.00   11.90
   1 -11   1   -0.90    8.10
   1 -11   1   19.60   13.80
   1 -11  -1    5.00    3.70
  -1 -11   1   -1.90   12.00
   1  11   1    6.40    2.80
  -1 -11   1    9.00    4.10
   1 -11  -1   16.50   12.90
   2 -11   1    3.80    3.00
   2 -11   1   -3.10   11.40
  -2 -11  -1    6.20    5.10
  -2 -11  -1    5.90    2.10
   2  11  -1    5.00    3.40
  -2 -11  -1    1.00   11.40
   2 -11   1    7.30    4.40
  -2 -11   1    9.70   11.60
   2 -11  -1   -1.60    3.30
  -2 -11   1   -2.10    2.30
   2  11   1    2.70    2.70
   2 -11  -1   11.30    4.50
   2 -11  -1    8.60   14.40
  -2 -11   1    5.20    2.40
   3 -11   1   91.89    8.40
   3  11  -1  115.99    8.90
  -3 -11  -1  102.99    6.30
   3 -11   1   89.59   11.30
  -3 -11  -1  110.59   10.90
  -3 -11  -1  130.29   28.60
   3 -11   1   43.40   20.30
   3  11   1  100.39    8.30
  -3 -11   1  114.79   10.90
  -3 -11   1  100.39   26.80
   3 -11  -1  102.69    9.30
  -3 -11   1   97.39    6.10
   3 -11  -1   86.39   22.90
   3 -11  -1  112.49   12.60
  -4 -11  -1   13.90    4.80
   4 -11   1   17.40    6.60
  -4 -11  -1   22.80    3.70
   4 -11   1   10.70    2.90
   4  11  -1   15.60    4.00
  -4 -11   1   22.90    3.70
   4 -11  -1   17.10    7.30
  -4 -11   1   19.40    5.60
   4 -11  -1   11.00    3.50
   4  11   1   23.20    5.00
  -5 -11  -1   73.09    5.40
  -5 -11  -1   55.29    7.50
   5 -11   1   72.09   10.50
   5  11   1   79.59    7.00
  -5 -11   1   67.29    8.20
  -5 -11   1   80.19    5.60
   5 -11  -1   74.69   13.00
   5 -11  -1   68.39    5.00
  -6 -11  -1   35.80    3.90
   6 -11   1   42.30    8.90
  -6 -11  -1   27.30    5.60
   6 -11  -1   40.10    9.20
  -6 -11   1   45.60    4.30
  -6 -11   1   37.60    7.80
   6  11   1   42.10    5.20
  -7 -11  -1   31.50    5.70
   7 -11   1   28.50    8.40
  -7 -11  -1   31.90    4.10
  -7 -11   1   34.00    4.10
  -8 -11  -1   21.70    3.00
   8 -11  -1   14.60    5.10
  -8 -11   1   25.10    3.00
   0  12  -1   18.10    4.20
   0 -12  -1   19.00    5.10
   0  12   1   30.80    5.10
   0 -12   1   31.40    6.60
  -1 -12  -1   20.10    5.50
   1  12  -1   26.20    5.00
   1 -12   1   27.70    5.70
   1 -12  -1    8.60    5.90
   1  12   1   24.00    4.90
  -1 -12   1   24.60    5.80
   1 -12  -1   16.00    4.70
  -2 -12  -1   12.70    4.20
  -2 -12  -1   16.40    2.90
   2  12  -1   20.00    4.20
   2 -12   1   19.50    4.80
  -2 -12   1   20.60    5.50
   2 -12  -1    7.60    4.40
   2 -12  -1   19.00    4.90
  -2 -12   1   22.40    3.10
   2  12   1   26.40    4.60
  -3 -12  -1    7.60    4.00
  -3 -12  -1    8.10    2.20
   3 -12   1   -1.50    3.70
   3  12  -1    4.70    3.10
   3 -12   1    5.60    2.80
  -3 -12   1    7.90    2.10
   3  12   1    8.50    3.20
   3 -12  -1    6.20    5.30
  -3 -12   1    7.20    3.40
   3 -12  -1    8.90    2.90
   4 -12   1   33.40    8.30
   4  12  -1   39.90    5.10
  -4 -12  -1   45.20    4.10
  -4 -12  -1   43.30    7.20
   4  12   1   36.80    5.20
  -4 -12   1   32.60    6.00
   4 -12  -1   45.80    9.50
   4 -12  -1   37.20    4.30
  -4 -12   1   49.99    4.20
  -5 -12  -1   10.90    3.60
   5 -12   1    8.60    4.40
  -5 -12  -1   21.80    3.10
  -5 -12   1   27.90    3.40
   5  12   1   23.40    4.40
  -5 -12   1   19.40    4.40
   5 -12  -1   18.00    5.80
  -6 -12  -1    3.30    2.50
   6 -12   1    5.40    3.80
  -6 -12  -1    7.20    2.10
  -6 -12   1    1.20    1.60
  -6 -12   1    7.10    2.60
   6 -12  -1    0.90    2.90
   7 -12   1    0.90    2.40
  -7 -12  -1    4.80    1.50
  -7 -12   1    2.80    2.60
  -7 -12   1    4.20    1.50
   7 -12  -1   -2.60    2.10
   0 -13  -1   44.70    6.10
   0 -13   1   41.70    5.90
  -1 -13  -1   13.50    4.00
   1 -13   1   12.60    3.70
   1  13   1    8.70    2.80
   1 -13  -1   13.90    3.90
  -1 -13   1   15.20    4.20
   2 -13   1    2.30    2.30
  -2 -13  -1    3.70    2.60
  -2 -13  -1    5.10    1.60
  -2 -13   1    0.40    1.90
   2  13   1    2.90    2.70
  -2 -13   1    6.20    3.30
   2 -13  -1    1.50    2.10
   3 -13   1   23.00    3.20
  -3 -13  -1   27.60    4.90
  -3 -13  -1   29.00    2.70
   3  13   1   17.80    3.80
  -3 -13   1   32.20    2.90
  -3 -13   1   25.60    4.80
   3 -13  -1   29.10    3.60
   4 -13   1    7.20    3.50
   4 -13  -1    7.80    3.60
  -4 -13   1   26.30    4.80
  -4 -13   1   11.00    1.70
  -5 -13  -1    2.50    2.10
   5 -13   1    2.20    2.30
  -5 -13  -1    3.30    1.20
  -5 -13   1    0.30    1.00
  -5 -13   1    2.40    1.80
   5 -13  -1    1.90    2.50
   0 -14  -1    1.30    1.60
   0 -14   1    0.20    1.50
   1 -14   1    4.90    1.80
  -1 -14  -1   10.70    2.70
  -1 -14   1    5.50    2.20
   1 -14  -1   11.20    2.50
  -2 -14  -1   11.10    2.80
   2 -14  -1    5.70    1.60
  -2 -14   1   11.60    2.70
   1   0   2   96.89    5.30
  -1   0  -2   91.69    5.60
   1   0   2   93.49    5.90
   1   0  -2   88.29    6.70
  -1   0   2   92.09    4.20
  -1   0   2   91.99    2.80
   1   0  -2   95.69    4.40
  -1   0  -2   94.59    6.20
  -1   0   2   95.99    6.80
   2   0   2 9999.00  189.58
  -2   0   2 9459.15  195.48
   2   0  -2 9503.75  196.78
  -3   0   2 1180.58   31.30
   3   0   2 1175.18   36.20
   3   0   2 1283.87   30.20
  -3   0   2 1263.67   38.80
  -3   0  -2 1286.27   29.90
   3   0  -2 1235.78   33.80
   3   0  -2 1231.78   39.60
   4   0  -2  674.73   29.80
   4   0   2  689.93   20.70
  -4   0   2  676.73   26.30
  -4   0   2  701.23   28.90
  -4   0   2  661.53   22.40
   4   0   2  683.93   27.00
  -4   0  -2  645.34   23.50
  -5   0   2 1267.37   36.90
  -5   0  -2 1154.08   37.50
  -5   0   2 1239.88   42.60
   5   0  -2 1224.18   46.70
  -5   0   2 1186.38   42.90
  -6   0   2   60.39    7.50
  -6   0   2   48.30    9.70
  -7   0  -2   19.10    5.60
  -7   0   2   17.30    5.50
  -7   0   2   11.20    6.00
   7   0   2   20.60    4.90
  -7   0  -2   11.30    5.90
   7   0  -2   22.00    4.70
   8   0   2    9.70    5.60
  -8   0  -2    9.70    5.70
   8   0   2   13.10    4.00
   8   0  -2   21.40    5.70
  -8   0   2   18.00    6.50
   8   0  -2   20.00   10.00
  -8   0   2   -2.40    5.80
   9   0   2    7.30    3.60
  -9   0  -2    8.80    7.30
  -9   0   2    3.90    7.20
   9   0  -2    4.80    4.10
   9   0  -2    5.30    5.10
   9   0   2    1.40    4.90
  10   0  -2   89.59   10.30
  10   0   2  102.19   10.20
  10   0   2   75.59   10.20
  11   0  -2   20.10    5.60
  11   0   2   11.30    4.30
  12   0  -2   -0.40    2.50
  12   0   2    0.90    2.60
  13   0  -2    1.40    2.10
  13   0   2   -0.50    2.10
   0   1   2   86.59    4.40
   0   1  -2   83.69    6.00
   0   1  -2   84.59    4.00
   0  -1  -2   86.79    4.50
   0   1  -2   81.79    5.50
   0  -1   2   76.19    5.20
   0  -1   2   85.59    4.00
   0  -1  -2   81.59    7.90
   0   1   2   79.59    7.50
  -1  -1  -2   43.20    4.60
  -1   1   2   38.80    2.30
   1   1  -2   36.90    3.40
  -1  -1  -2   40.60    3.30
   1  -1   2   40.90    4.40
   1  -1   2   38.70    3.10
   1   1  -2   40.20    4.90
  -1   1   2   38.60    3.60
  -1   1   2   36.40    5.10
  -1  -1   2   50.29    5.40
  -1  -1   2   50.39    3.70
   1  -1  -2   57.39    6.30
   1  -1  -2   55.09    2.60
   1  -1  -2   52.89    4.10
  -1   1  -2   52.49    3.60
  -1   1  -2   50.99    2.50
   1   1   2   52.49    4.80
  -2   1   2  534.65   17.80
   2   1  -2  542.75   22.80
  -2   1   2  534.25   13.80
  -2  -1  -2  542.15   19.50
  -2   1   2  553.34   21.70
   2   1  -2  559.04   18.30
   2  -1   2  573.94   20.40
   2  -1  -2  532.35   14.70
   2  -1  -2  513.75   22.00
  -2  -1   2  518.75   22.00
  -2   1  -2  539.65   15.60
   2  -1  -2  523.95   17.80
   2  -1  -2  532.95   14.60
  -2  -1   2  526.15   16.80
   2   1   2  511.95   19.10
  -3   1   2 1100.89   30.30
  -3  -1  -2 1193.08   34.60
   3   1  -2 1154.68   34.30
   3   1  -2 1176.88   40.50
  -3   1   2  977.50   29.70
  -3  -1  -2 1110.39   32.50
  -3   1   2 1187.18   36.80
   3  -1   2 1143.19   35.50
  -3   1   2 1175.68   33.60
   3  -1  -2 1104.09   29.40
  -3  -1   2 1116.79   38.60
   3  -1  -2 1172.18   29.10
   3   1   2 1170.78   35.20
  -3   1  -2 1176.98   31.20
   3  -1  -2 1174.38   38.80
  -3  -1   2 1135.49   31.50
   4   1  -2  335.77   21.30
  -4   1   2  339.67   17.70
   4  -1   2  353.96   18.80
  -4  -1  -2  358.76   17.60
  -4   1   2  329.07   13.30
  -4   1   2  349.87   18.30
  -4  -1  -2  352.56   17.00
   4  -1  -2  330.07   19.80
   4   1   2  347.67   18.30
  -4  -1   2  344.87   20.90
  -4  -1   2  338.67   15.80
  -4   1  -2  340.57   14.90
   4  -1  -2  353.86   14.40
  -5   1   2  244.48   12.50
   5   1  -2  251.47   21.40
   5  -1   2  233.08   16.60
  -5  -1  -2  236.68   15.20
  -5   1   2  235.38   16.40
  -5   1   2  237.58   17.80
  -5  -1  -2  237.48   15.70
   5  -1  -2  243.28   18.30
  -5   1  -2  245.48   13.70
  -5  -1   2  222.48   14.00
   5   1   2  240.58   15.90
  -5   1  -2  238.48   15.50
  -6   1   2  167.58   15.50
  -6  -1  -2  164.78   13.80
  -6   1   2  172.28   11.60
  -6   1  -2  185.68   15.40
  -6   1  -2  190.48   13.10
  -6  -1   2  181.58   13.70
  -7   1   2   18.30    5.30
  -7  -1  -2   10.70    4.90
  -7   1   2   21.50    7.00
   7  -1   2   15.20    6.00
   7  -1   2   18.10    5.30
  -7   1  -2    8.20    4.60
  -7  -1   2   18.80    7.60
  -7   1  -2   18.10    5.20
   7   1   2   16.50    4.50
  -7  -1   2   16.50    5.40
   7  -1  -2   15.40    4.10
   8  -1   2   -3.10    2.30
   8  -1   2    3.00    4.30
  -8   1   2   -2.70    4.40
  -8  -1  -2   14.90    8.60
   8   1  -2    0.70    2.90
  -8  -1  -2    2.10    3.90
  -8   1   2    5.40    6.40
  -8   1  -2    3.10    4.50
   8  -1  -2    5.80    5.00
   8  -1  -2    5.30    3.20
   8   1   2   -0.30    2.90
   8   1   2   -1.50    3.60
  -8   1  -2    9.20    7.50
  -8  -1   2   -0.20    3.90
  -8  -1   2    9.30    5.60
   9  -1   2  277.07   20.20
   9  -1   2  316.57   17.80
   9   1  -2  294.77   17.40
  -9  -1  -2  313.17   25.30
   9   1   2  262.57   26.50
  -9  -1   2  312.87   24.90
   9  -1  -2  284.57   19.70
  -9   1  -2  304.97   30.10
   9  -1  -2  305.17   18.00
   9   1   2  298.07   16.80
  10  -1   2   27.50    6.90
  10   1  -2   24.80    6.70
  10  -1   2   17.40    6.30
  10   1   2   27.50    6.30
  10  -1  -2   25.00    7.10
  10  -1  -2   16.20    6.30
  11  -1   2   26.50    6.40
  11   1  -2   15.30    5.00
  11  -1   2   16.40    5.00
  11  -1  -2   23.70    6.10
  11   1   2   22.50    5.50
  12  -1   2   12.50    3.80
  12   1  -2   12.70    4.20
  12  -1  -2   12.90    4.60
  12   1   2   11.60    3.90
  13   1  -2   -1.50    1.60
  13  -1   2    3.60    2.10
  13   1   2    3.80    2.10
  13  -1  -2    4.70    2.90
   0  -2   2  133.49    9.70
   0   2   2  122.99    9.30
   0  -2   2  143.49    5.90
   0   2  -2  136.29    6.30
   0   2   2  133.99   13.20
   0  -2  -2  140.99    7.60
   0  -2   2  137.09    6.10
   0   2   2  140.99    7.20
   0  -2   2  138.49    9.20
   0   2  -2  135.29    9.90
   1  -2   2 2469.45   56.79
  -1  -2  -2 2489.45   62.09
   1  -2   2 2441.86   50.09
  -1  -2  -2 2453.65   54.29
  -1   2   2 2405.66   67.39
  -1   2   2 2435.76   59.99
   1   2  -2 2322.67   65.69
   1   2  -2 2396.56   54.09
   1  -2   2 2408.36   58.49
  -1  -2   2 2372.86   52.69
   1  -2  -2 2442.76   54.79
  -1  -2   2 2269.27   62.39
  -1   2  -2 2436.06   57.39
   1  -2  -2 2401.86   47.70
   1   2   2 2542.05   62.19
  -1   2  -2 2446.56   49.60
  -1   2  -2 2375.26   49.30
  -2   2   2 1164.18   31.90
   2   2  -2 1164.58   41.20
   2  -2   2 1133.79   35.30
  -2   2   2 1226.08   40.70
   2   2  -2 1175.18   33.50
  -2  -2  -2 1226.88   38.70
  -2  -2  -2 1141.79   32.00
  -2   2  -2 1149.48   28.40
   2  -2  -2 1142.19   30.90
   2  -2  -2 1159.38   24.20
  -2  -2   2 1152.68   31.20
   2   2   2 1159.48   38.00
  -2   2  -2 1144.69   29.80
   2  -2  -2 1209.28   43.60
  -2  -2   2 1192.18   40.20
   2  -2  -2 1170.68   33.60
  -3  -2  -2   46.30    7.70
  -3   2   2   53.19    7.50
   3   2  -2   56.69    8.70
   3  -2   2   47.90    6.90
  -3   2   2   48.30    6.20
  -3   2   2   55.09    3.30
  -3  -2  -2   51.29    6.10
  -3   2  -2   65.59    5.60
   3  -2  -2   62.39    5.90
   3  -2  -2   73.69    9.50
  -3  -2   2   67.89    9.10
  -3  -2   2   67.79    6.40
  -4   2   2  426.16   15.50
  -4   2   2  451.65   20.70
  -4   2   2  443.66   21.80
  -4  -2  -2  427.06   20.00
  -4  -2  -2  445.26   23.80
   4  -2   2  422.36   22.70
   4   2  -2  452.55   27.50
   4  -2  -2  417.76   24.90
   4  -2  -2  416.56   17.40
  -4   2  -2  423.76   15.70
  -4  -2   2  426.16   19.20
   4   2   2  413.96   24.00
  -4  -2   2  410.76   25.50
  -5   2   2   25.50    3.50
  -5   2   2   13.10    4.50
   5  -2   2   27.60    7.00
  -5  -2  -2   22.80    6.50
   5   2  -2   24.10    7.70
  -5   2   2   20.80    5.40
  -5  -2   2   18.40    5.80
  -5  -2   2   23.00    8.20
  -5   2  -2   35.50    5.70
  -5   2  -2   32.80    4.40
   5  -2  -2   36.30    5.40
  -6   2   2  328.57   21.90
   6  -2   2  353.76   22.50
  -6  -2  -2  349.67   21.40
  -6   2   2  350.36   22.00
  -6   2  -2  334.67   20.90
  -6   2  -2  332.27   16.70
  -6  -2   2  326.07   20.10
   7  -2   2   86.99   10.90
  -7   2   2   89.09   13.10
  -7   2   2   91.29    8.80
  -7  -2  -2  102.99   12.40
   7  -2   2   93.89    8.30
  -7  -2   2   97.49   11.70
  -7   2  -2   86.49   12.90
   7  -2  -2   95.69    8.50
  -7   2  -2   88.59    9.60
   7   2   2   69.79   24.10
   7  -2  -2   75.89   11.00
   8  -2   2   80.19    8.70
  -8   2   2   61.09   11.80
   8  -2   2   65.89   10.00
  -8  -2  -2   67.49   11.30
  -8   2   2   53.09   14.00
  -8   2  -2   89.69    9.90
   8   2   2   83.09    8.30
   8  -2  -2   79.89   10.50
  -8  -2   2   85.09   12.10
  -8  -2   2   69.49    5.20
   8  -2  -2   66.79    8.60
   9  -2   2   48.30    8.50
   9  -2   2   64.89   12.20
  -9  -2  -2   51.49   12.30
   9   2  -2   58.09    8.10
   9   2   2   59.79    7.30
   9  -2  -2   53.09   10.30
  -9  -2   2   45.70   12.60
   9  -2  -2   44.20    8.90
  10  -2   2   40.10    8.20
  10   2  -2   44.60    8.50
  10  -2   2   53.49   10.70
  10  -2  -2   55.39   10.90
  10   2   2   56.69    7.60
  10  -2  -2   75.59    9.50
  11   2  -2   11.00    4.60
  11  -2   2   10.70    4.60
  11  -2   2    4.90    4.00
  11  -2  -2   14.50    5.70
  11  -2  -2    9.30    4.30
  11   2   2   17.40    4.80
  12   2  -2    6.00    3.70
  12  -2   2   12.20    4.20
  12   2   2    6.60    4.40
  12  -2  -2    4.60    3.60
  13   2  -2    1.60    2.10
  13  -2   2    6.60    2.30
  13  -2  -2    0.20    2.00
  13   2   2    3.30    2.10
   0  -3   2 2226.78   61.09
   0   3   2 2126.39   63.39
   0   3   2 2152.88   50.89
   0  -3   2 2287.87   49.30
   0  -3   2 2200.08   48.10
   0  -3   2 2148.89   57.69
   0  -3  -2 2188.08   47.90
   0  -3  -2 2194.48   52.79
   0   3  -2 2164.08   61.69
   0   3  -2 2158.38   49.10
   1  -3   2 2812.72   70.79
   1   3  -2 2688.13   76.59
  -1  -3  -2 2850.51   75.99
   1  -3   2 2735.53   57.99
  -1   3   2 2765.12   63.39
  -1  -3  -2 2793.92   62.69
  -1  -3  -2 2827.52   65.09
  -1   3   2 2937.81   86.29
   1  -3   2 2866.11   70.79
  -1   3   2 2850.31   73.29
   1  -3   2 2838.22   60.69
  -1  -3   2 2769.42   62.09
  -1  -3   2 2836.42   76.49
  -1   3  -2 2774.32   57.99
  -1   3  -2 2744.33   59.09
   1  -3  -2 2778.62   55.69
   1   3   2 2868.51   75.79
  -1  -3   2 2719.83   61.79
   1  -3  -2 2765.82   65.19
  -1   3  -2 2799.12   71.39
   2   3  -2  665.43   32.40
  -2   3   2  664.13   27.40
  -2  -3  -2  650.13   23.40
  -2   3   2  633.04   34.70
  -2   3   2  649.74   22.50
   2  -3   2  672.63   20.30
  -2  -3  -2  649.64   22.50
   2  -3   2  626.44   26.30
  -2  -3  -2  627.14   29.80
   2  -3   2  660.73   23.60
  -2   3  -2  629.44   19.00
  -2   3  -2  615.04   24.00
  -2  -3   2  615.54   21.50
   2  -3  -2  601.34   23.30
  -2   3  -2  597.04   15.20
   2   3   2  633.44   30.00
   2  -3  -2  608.94   22.90
  -2  -3   2  624.64   30.50
  -3   3   2  379.46   20.20
   3   3  -2  393.16   26.90
  -3  -3  -2  392.46   24.30
  -3   3   2  393.26   23.80
   3  -3   2  359.66   20.70
  -3  -3  -2  397.46   18.40
  -3   3   2  368.96   17.60
  -3  -3   2  399.36   25.40
  -3   3  -2  392.46   18.60
   3  -3  -2  389.66   18.00
   3  -3  -2  382.16   18.70
   3   3   2  379.16   23.80
  -3   3  -2  385.46   15.50
  -3   3  -2  375.56   15.90
  -3  -3   2  390.36   17.60
  -3   3  -2  370.86   10.80
   4  -3   2    5.60    3.90
  -4  -3  -2    1.70    2.50
  -4   3   2   13.40    4.60
  -4   3   2    5.00    3.40
  -4  -3  -2   10.90    4.40
   4   3  -2   -1.50    4.10
  -4   3   2    5.90    3.10
  -4  -3   2   -1.00    3.20
  -4   3  -2    2.50    1.30
  -4   3  -2    8.80    1.90
  -4  -3   2    3.90    2.70
   4  -3  -2    5.10    3.10
   4   3   2    2.00    2.90
  -4   3  -2    1.70    2.10
  -5   3   2  707.23   30.80
  -5   3   2  680.83   16.10
   5   3  -2  634.84   41.40
   5  -3   2  718.93   33.40
  -5   3   2  683.93   28.40
  -5  -3  -2  718.03   30.70
  -5  -3   2  683.53   40.40
  -5  -3   2  747.03   30.30
  -5   3  -2  669.73   20.20
  -5   3  -2  714.13   28.40
   5  -3  -2  660.63   27.00
  -6  -3  -2  305.17   20.40
  -6   3   2  256.97    9.30
   6  -3   2  294.67   21.70
  -6   3   2  299.37   21.00
   6  -3   2  267.57   14.20
  -6   3   2  273.97   16.80
   6  -3   2  286.87   19.30
   6   3  -2  273.77   11.00
   6  -3  -2  289.37   17.70
  -6   3  -2  302.17   19.70
   6  -3  -2  270.27   14.30
   6  -3  -2  302.87   19.20
  -6   3  -2  290.07   12.50
  -6  -3   2  313.47   20.20
   7  -3   2  179.98   16.10
   7  -3   2  194.38   12.70
   7  -3   2  199.48   18.70
  -7  -3  -2  207.08   18.20
  -7   3   2  191.48   19.00
  -7  -3   2  179.08    8.10
   7  -3  -2  178.98   15.80
  -7   3  -2  159.48   10.00
   7  -3  -2  175.28   12.30
  -7  -3   2  191.38   16.80
   7   3   2  184.18    8.40
  -7   3  -2  201.88   18.60
  -8  -3  -2   23.50    6.90
   8  -3   2   23.40    7.10
  -8  -3  -2   25.10    3.10
  -8  -3   2   25.00    3.60
  -8   3  -2   28.00   12.20
   8  -3  -2   23.20    6.30
   8  -3  -2   30.10    8.00
  -8  -3   2   17.40    8.20
   9  -3   2  103.69   10.70
  -9  -3  -2  104.79   16.90
   9  -3   2  114.59   14.10
   9  -3  -2  103.59   13.30
   9  -3  -2   95.49   10.70
  -9  -3   2  104.39   18.40
   9   3   2   97.99    9.60
  -9  -3   2   93.99    6.30
  10  -3   2   31.00    9.40
  10   3  -2   54.69    7.80
  10  -3   2   42.00    8.30
  10   3   2   33.80    7.60
  10  -3  -2   49.00    8.90
 -10  -3   2   35.00    6.40
  10  -3  -2   30.90    8.20
  11  -3   2   -1.40    3.00
  11  -3   2   -3.60    2.30
  11   3  -2    0.00    2.70
  11  -3  -2    0.60    3.20
  11  -3  -2    0.50    3.20
 -11  -3   2    2.00    2.30
  11   3   2    3.50    2.70
  12   3  -2    3.70    2.50
  12  -3   2    6.00    3.20
  12  -3   2    7.20    3.20
  12   3   2    1.10    2.60
  12  -3  -2   -1.80    3.70
  12  -3  -2    3.60    3.10
  13   3  -2   -0.50    1.60
  13  -3   2    0.80    1.90
  13  -3  -2   -0.10    2.10
  13   3   2    0.40    2.60
   0   4  -2 2522.45   58.79
   0  -4  -2 2555.64   63.59
   0  -4  -2 2582.24   56.19
   0   4  -2 2612.74   76.49
   0  -4   2 2468.15   69.39
   0  -4   2 2528.15   74.19
   0   4   2 2490.75   60.39
   0   4   2 2542.65   75.19
   0  -4   2 2464.55   63.99
   0  -4   2 2528.45   56.49
   1  -4   2  181.78    8.10
  -1  -4  -2  178.78   16.50
   1  -4   2  180.78   14.50
  -1   4   2  181.28   20.20
   1  -4   2  195.18   10.50
   1  -4   2  197.88   15.30
  -1  -4  -2  178.88   10.30
  -1   4   2  175.58   10.80
   1   4  -2  175.08   17.00
  -1  -4  -2  165.68   11.70
  -1   4   2  187.78   15.90
   1  -4  -2  199.28   12.70
  -1  -4   2  176.98   16.40
  -1  -4   2  193.18   11.20
   1  -4  -2  201.08    6.80
  -1   4  -2  203.58   16.50
  -1   4  -2  186.68    8.50
  -1  -4   2  200.18   10.60
   1   4   2  187.68   16.90
  -1   4  -2  193.08    9.50
  -2  -4  -2  103.69   13.40
  -2  -4  -2  121.19   10.20
   2  -4   2  113.89   12.10
  -2   4   2  104.29   11.90
  -2   4   2  106.69   15.60
   2   4  -2  114.29   14.80
  -2   4   2  104.29    8.80
   2  -4   2   95.09    8.30
   2  -4   2  122.99   11.10
  -2  -4  -2  106.79    8.90
  -2  -4   2  118.09    9.00
  -2  -4   2  111.09   14.00
   2  -4  -2  115.39   10.90
  -2   4  -2  112.29    7.40
   2   4   2  101.79   13.00
  -2  -4   2  114.39    9.00
   2  -4  -2  126.29   10.30
  -2   4  -2   98.49   11.20
  -3   4   2  199.78   19.70
   3   4  -2  214.98   21.00
  -3  -4  -2  185.68   14.00
  -3  -4  -2  201.48   19.80
  -3   4   2  201.48   13.40
  -3  -4  -2  197.68   13.50
   3  -4   2  221.38   17.40
  -3   4   2  201.98   16.50
  -3   4  -2  190.58   17.30
  -3  -4   2  193.78   12.90
   3  -4  -2  194.08   14.20
  -3  -4   2  205.08   20.10
  -3   4  -2  186.18   11.00
   3   4   2  197.98   19.40
  -3   4  -2  188.88   14.10
   3  -4  -2  183.08   13.70
  -4   4   2   23.80    5.90
  -4   4   2   24.00    6.40
   4  -4   2   30.70    8.30
  -4  -4  -2   17.60    8.20
  -4   4   2   24.80    6.80
   4   4  -2   19.80    7.80
  -4  -4  -2   31.00    6.90
  -4   4  -2   21.20    4.90
  -4   4  -2   26.90    5.60
  -4  -4   2   24.70    5.90
   4   4   2   18.10    8.30
   4  -4  -2   19.70    7.20
  -4   4  -2   25.80    4.90
  -4  -4   2   21.70    7.40
   5  -4   2  578.54   31.50
  -5   4   2  565.74   27.90
  -5   4   2  540.65   27.90
  -5  -4  -2  570.54   28.30
   5  -4  -2  573.44   27.10
  -5   4  -2  596.14   25.90
  -5  -4   2  564.94   27.60
  -6   4   2   35.30    8.60
   6  -4   2   32.70    6.20
   6  -4   2   27.30    8.60
   6  -4   2   36.50    8.60
   6   4  -2   30.20    3.70
  -6  -4  -2   32.10    7.80
  -6  -4   2   28.40    7.00
   6  -4  -2   27.00    5.50
   6   4   2   28.90    3.50
   6  -4  -2   17.30    6.50
  -6   4  -2   33.80    7.80
   6  -4  -2   23.50    6.90
  -6  -4   2   26.80    3.10
  -7  -4  -2  174.38    8.10
  -7  -4  -2  163.78   16.80
   7  -4   2  194.28   19.20
  -7   4   2  190.28   20.60
   7  -4   2  177.68   16.90
   7  -4   2  190.08   13.10
  -7  -4   2  162.28    7.80
   7  -4  -2  172.88   12.50
  -7   4  -2  181.28   19.10
   7   4   2  169.38    8.70
   7  -4  -2  182.78   16.70
  -7  -4   2  179.98   17.10
  -8  -4  -2    5.70    2.10
   8  -4   2    6.30    4.10
   8  -4   2    7.00    4.50
  -8  -4  -2    7.10    5.60
   8  -4  -2    1.00    3.50
   8  -4  -2    6.50    4.60
  -8  -4   2   16.60    7.40
   9  -4   2   36.80    9.80
   9  -4   2   38.70    8.20
  -9  -4  -2   39.50    3.90
  -9  -4   2   32.30    4.20
   9   4   2   48.90    6.80
   9  -4  -2   36.20    7.90
   9  -4  -2   34.30    9.00
  10   4  -2   87.99    9.60
 -10  -4  -2   77.59    5.60
  10  -4   2   82.79   12.00
  10  -4   2   92.89   10.30
  10  -4  -2   68.39   12.80
  10  -4  -2   89.19   10.30
 -10  -4   2   92.09    6.00
  10   4   2   86.19    8.70
  11  -4   2   26.90    6.10
  11  -4   2   19.90    6.60
  11   4  -2   21.00    5.50
  11   4   2   27.80    5.70
  11  -4  -2   18.70    6.00
 -11  -4   2   19.70    5.10
  11  -4  -2   25.90    6.40
  12  -4   2    1.70    3.00
  12  -4   2   -0.20    2.20
  12   4  -2   -0.30    2.00
  12  -4  -2    0.70    2.80
  12  -4  -2    0.80    2.70
  12   4   2   -1.80    2.20
   0  -5   2   29.10    5.60
   0  -5  -2   40.50    6.60
   0  -5   2   25.30    7.20
   0   5   2   22.30    7.60
   0  -5  -2   27.20    3.70
   0  -5   2   32.80    4.10
   0  -5   2   35.20    9.40
   0   5  -2   33.20    9.80
   1  -5   2  265.67   14.70
  -1  -5  -2  268.17   13.70
  -1  -5  -2  252.67   16.40
   1  -5   2  257.17   19.60
  -1  -5  -2  355.56   32.40
   1  -5   2  271.17   11.10
   1   5  -2  266.27   24.40
  -1   5   2  263.67   22.20
  -1   5   2  266.97   29.20
  -1   5   2  262.17   14.90
   1   5   2  291.77   24.00
  -1  -5   2  249.38   22.80
   1  -5  -2  294.47    9.30
   1  -5  -2  294.17   18.30
  -1   5  -2  276.57   22.50
  -1  -5   2  264.07   15.50
  -1  -5   2  271.87   13.70
   2  -5   2    9.00    5.90
  -2  -5  -2   21.70    5.10
  -2   5   2   19.50    8.40
  -2  -5  -2   15.30    6.10
  -2   5   2   14.30    5.90
  -2   5   2   24.80    5.30
   2   5  -2   20.60    8.60
   2  -5   2   26.20    5.30
   2  -5  -2   26.10    5.70
  -2   5  -2   16.40    6.40
   2   5   2   18.70    6.30
  -2  -5   2   19.30    4.50
  -2   5  -2   19.90    4.00
  -2  -5   2   11.10    4.00
   2  -5  -2   14.20    5.50
  -2  -5   2   16.20    8.10
   3  -5   2  447.96   21.40
   3  -5   2  476.75   28.70
  -3  -5  -2  406.66   25.60
  -3   5   2  430.36   21.70
   3   5  -2  400.26   32.90
  -3   5   2  450.95   35.30
  -3   5   2  430.16   28.30
  -3  -5  -2  441.16   33.10
  -3   5  -2  447.96   26.60
   3   5   2  456.75   34.30
  -3  -5   2  460.55   33.80
  -3   5  -2  470.05   33.50
   3  -5  -2  446.36   25.40
  -3  -5   2  448.86   21.70
  -3   5  -2  442.66   18.80
   4   5  -2   18.80   10.40
  -4  -5  -2   13.50    4.90
  -4   5   2   22.10    5.40
   4  -5   2   14.20    6.30
  -4   5   2    9.10    6.40
   4  -5  -2   17.30    6.60
  -4  -5   2    8.30    8.30
  -4   5  -2   23.90    5.20
  -4   5  -2    8.70    5.40
  -4  -5   2   26.50    6.40
  -5  -5  -2  134.99   13.80
   5  -5   2  122.59   13.50
   5  -5   2  147.69   13.50
  -5   5   2  121.99   13.60
  -5   5   2  129.59   16.50
  -5  -5  -2  126.89    6.60
   5  -5   2  152.88   16.70
   5   5  -2  124.49    8.10
  -5   5  -2  132.29   12.50
   5  -5  -2  134.59   11.50
   5  -5  -2  144.79   15.70
   5   5   2  138.19    8.10
  -5  -5   2  131.59    6.60
   5  -5  -2  136.69   13.50
  -5  -5   2  130.39   13.20
   6  -5   2  215.58   18.60
   6  -5   2  209.68   20.90
  -6   5   2  201.88   19.70
   6   5  -2  217.38   10.60
   6  -5   2  210.98   13.70
  -6  -5  -2  208.98   19.00
  -6  -5  -2  199.48    8.70
  -6  -5   2  214.28    9.00
   6  -5  -2  203.88   13.50
   6  -5  -2  223.38   18.70
   6  -5  -2  224.28   18.40
   6   5   2  225.68   10.40
  -6  -5   2  227.78   18.70
  -6   5  -2  200.38   16.80
   7  -5   2    4.30    5.80
  -7  -5  -2   14.60    5.60
  -7  -5  -2   16.20    3.00
   7  -5   2    9.90    5.60
   7  -5   2   -4.20    6.30
  -7   5   2    1.00   10.60
   7  -5  -2   13.70    5.30
  -7  -5   2   11.00    2.80
  -7   5  -2   -8.30    9.70
  -7  -5   2   20.00    7.60
   7  -5  -2   16.40    8.30
  -8  -5  -2   18.00    3.30
   8  -5   2    9.20   11.90
   8  -5   2   24.70    6.90
   8  -5   2   32.90    9.30
  -8  -5   2   19.50    3.50
   8  -5  -2   19.20    7.80
   8  -5  -2   26.20    6.80
  -9  -5  -2   46.20    4.40
   9  -5   2   36.40    8.00
   9  -5   2   53.49   12.20
  -9  -5   2   41.40    4.40
   9  -5  -2   42.50   10.30
   9  -5  -2   55.09    9.60
  10   5  -2   56.99    7.50
 -10  -5  -2   49.40    4.10
  10  -5   2   46.80   10.50
  10  -5   2   47.40    8.80
  10   5   2   40.60    6.90
 -10  -5   2   46.20    4.40
  10  -5  -2   43.10    9.70
  10  -5  -2   38.50    8.00
  11  -5   2   11.00    4.20
 -11  -5  -2    8.80    2.20
  11  -5   2    2.30    4.00
  11   5  -2    6.50    3.50
 -11  -5   2    9.50    2.30
  11   5   2    7.00    2.90
  11  -5  -2   11.40    5.00
  11  -5  -2    7.50    3.80
  12  -5   2    3.50    2.80
  12   5  -2    2.30    1.80
  12  -5   2    0.60    2.10
  12  -5  -2    0.90    2.20
  12  -5  -2   -1.50    2.70
  12   5   2    1.40    2.30
 -12  -5   2   -0.70    2.00
   0   6  -2   10.50    7.60
   0  -6   2    4.30    4.40
   0  -6   2   20.10    6.80
   0   6   2   -1.60   10.50
   0  -6   2    5.00    2.30
   0   6   2   11.00    7.40
   0  -6  -2    7.20    2.50
  -1   6   2   18.80    5.10
   1   6  -2   16.50    8.70
  -1   6   2   13.60   11.30
  -1   6   2   18.40    8.50
   1  -6   2   26.20    8.70
   1  -6   2   29.40    5.90
   1  -6  -2   15.00    2.10
  -1   6  -2   15.10    8.70
  -1  -6   2   17.80    4.50
   1  -6  -2   11.50    6.00
  -1  -6   2   30.90    6.30
  -1  -6   2   10.80    7.40
   2   6  -2  132.89   22.00
  -2  -6  -2  137.89   22.70
   2  -6   2  140.89   12.70
   2  -6   2  146.09   16.90
  -2   6   2  149.39   12.70
  -2   6   2  146.99   19.20
  -2  -6  -2  150.08   12.00
   2   6   2  132.69   21.60
   2  -6  -2  147.39   15.90
  -2   6  -2  173.28   23.20
  -2  -6   2  101.49   20.40
   3  -6   2  158.68   13.90
   3   6  -2  129.69   23.80
   3  -6   2  140.79    9.90
  -3   6   2  144.39   12.90
  -3   6   2  133.29   19.60
  -3  -6  -2  177.68   26.10
   3  -6   2  166.68   17.90
  -3  -6  -2  147.39   12.90
  -3  -6  -2  137.19    6.70
  -3   6  -2  152.08   18.50
   3  -6  -2  125.99   14.80
  -3   6  -2  131.19   10.70
   3   6   2  128.89    8.20
  -3  -6   2  129.39    6.40
   3   6   2  169.88   30.70
  -3  -6   2  150.48   23.60
  -3  -6   2  144.59   12.40
   4  -6   2   66.19    9.70
   4  -6   2   52.59    6.60
  -4  -6  -2   71.59    9.80
  -4   6   2   63.19    9.20
   4   6  -2   67.39    5.40
   4  -6   2   51.49   12.10
   4  -6  -2   63.69   11.20
   4   6   2   66.59    5.40
  -4  -6   2   67.39    9.30
  -4  -6   2   54.69    4.20
   4  -6  -2   52.59    6.50
   4  -6  -2   54.29   12.20
  -4   6  -2   74.69   15.00
  -4   6  -2   47.00    7.60
  -5  -6  -2  116.99   13.20
   5  -6   2   87.59    6.00
  -5  -6  -2  102.99    6.00
   5  -6   2   88.79   12.10
   5   6  -2   85.49    6.80
   5  -6   2   97.49    9.30
  -5   6   2  103.39   13.30
   5  -6   2   95.69   14.30
   5  -6  -2  105.29   13.50
  -5   6  -2   87.49   11.40
   5  -6  -2   99.69   12.00
   5   6   2   97.39    6.80
  -5  -6   2   98.69   12.40
  -5  -6   2   92.19    5.70
   5  -6  -2   90.49    9.20
  -5  -6   2   87.79    8.90
   6  -6   2   42.50   11.00
  -6  -6  -2   34.50    8.90
  -6  -6  -2   32.40    3.80
   6  -6   2   24.80    8.00
   6  -6   2   41.40    7.80
   6   6  -2   35.10    4.60
   6  -6  -2   36.50    7.30
  -6  -6   2   23.10    5.90
  -6  -6   2   36.20    3.90
   6  -6  -2   22.90    8.20
  -6   6  -2   46.40    8.80
   6   6   2   31.00    4.50
  -6  -6   2   29.60    9.60
   6  -6  -2   28.70    8.80
   7  -6   2   76.69   15.20
  -7  -6  -2   69.49    5.40
   7  -6   2   71.09   14.60
   7  -6   2   59.99    9.90
   7   6  -2   53.59    6.00
  -7  -6  -2   57.49   13.20
   7   6   2   69.19    6.20
   7  -6  -2   81.49   14.60
  -7  -6   2   71.09    5.50
  -7  -6   2   65.39   13.50
   7  -6  -2   66.49    8.90
   8  -6   2  222.68   15.90
   8  -6   2  216.68   20.70
  -8  -6  -2  196.98    9.30
   8   6   2  187.58   10.20
  -8  -6   2  202.88    9.50
   8  -6  -2  196.78   14.80
   8  -6  -2  206.08   20.10
  -9  -6  -2   50.19    4.80
   9  -6   2   52.69    9.90
   9  -6   2   55.69   12.10
   9  -6  -2   58.19    9.80
  -9  -6   2   57.99    5.10
   9  -6  -2   43.60   10.80
  10  -6   2   -0.50    3.00
  10  -6   2    1.30    3.50
 -10  -6  -2    0.00    1.30
  10   6  -2   -1.80    2.20
  10   6   2    3.80    3.10
  10  -6  -2   -2.00    3.30
  10  -6  -2   -2.30    2.80
 -10  -6   2   -1.30    1.40
  11   6  -2    0.90    3.80
 -11  -6  -2    1.80    1.40
  11  -6   2    0.70    3.20
  11  -6   2   -0.60    2.80
 -11  -6   2    4.50    1.60
  11  -6  -2    1.00    3.10
  11   6   2   -0.40    2.30
  11  -6  -2    3.80    3.00
  12  -6   2    2.90    2.10
  12   6  -2    3.30    2.20
  12  -6   2    0.00    2.00
  12  -6  -2    2.70    2.30
  12  -6  -2    0.20    2.10
   0  -7   2  475.55   33.20
   0   7  -2  488.65   68.09
   0  -7  -2  433.76   13.60
   0  -7   2  457.55   37.90
   0  -7   2  483.05   20.10
   0  -7   2  421.56   19.00
   0  -7  -2  489.65   18.50
  -1  -7  -2  433.36   13.70
   1  -7   2  500.75   34.20
   1   7  -2  394.76   40.70
   1  -7   2  416.66   18.40
  -1  -7  -2  475.95   20.90
   1   7   2  463.75   42.80
  -1  -7   2  497.55   22.60
   1   7   2  486.25   55.99
  -1  -7   2  432.56   13.20
  -1  -7   2  485.55   33.40
  -1  -7   2  480.55   42.00
  -1  -7   2  419.96   19.30
   1  -7  -2  463.05   32.00
  -2  -7  -2   29.60    7.20
  -2   7   2   24.80    6.50
   2  -7   2   27.10   10.00
   2   7  -2   39.30   16.40
   2  -7   2   27.20    6.20
  -2  -7  -2   32.10    6.20
   2  -7   2   21.70    7.00
  -2  -7  -2   31.50    3.30
   2   7  -2   33.10    4.20
   2   7   2   29.20    4.00
  -2  -7   2   28.10    6.50
  -2  -7   2   29.60    3.40
   2  -7  -2   32.30    9.80
  -2  -7   2   31.90    6.10
   2  -7  -2   30.00    6.20
   2   7   2    1.70   16.80
  -3  -7  -2   89.29   10.50
  -3   7   2  124.89   12.90
   3  -7   2  104.59    9.50
   3  -7   2  103.99    8.00
  -3  -7  -2  112.49    6.10
   3  -7   2  111.79   12.30
   3   7  -2  109.69    7.60
  -3  -7  -2  100.89   11.70
   3  -7  -2  108.09    9.40
  -3  -7   2  108.89    9.80
   3  -7  -2   88.09   11.20
  -3  -7   2  104.99    5.80
   3   7   2  104.69    7.30
   3  -7  -2  131.69   16.80
  -3  -7   2   96.69   11.20
  -4  -7  -2  101.79    6.30
  -4  -7  -2   85.39    9.30
   4  -7   2  109.39   12.60
   4  -7   2  100.09    7.60
   4   7  -2  116.79    8.00
   4  -7   2  129.29   17.40
  -4  -7  -2  112.69   12.90
   4  -7   2  107.39   10.10
  -4   7   2  114.39   13.40
  -4  -7   2  102.39   12.10
  -4   7  -2  126.59   11.80
   4   7   2  105.19    7.60
   4  -7  -2  109.69   11.90
   4  -7  -2  100.59    9.80
   4  -7  -2  100.49   15.60
  -4  -7   2  103.09   10.00
  -4  -7   2  106.49    6.20
   5  -7   2   22.80    3.60
   5  -7   2   31.30    8.50
  -5   7   2   37.70   10.50
   5  -7   2   24.30   10.40
  -5  -7  -2   27.80    3.60
  -5  -7  -2   22.40    5.40
   5   7  -2   32.80    5.20
  -5  -7  -2   27.20    7.80
   5  -7   2   29.70    6.70
  -5  -7   2   35.00    8.40
   5  -7  -2   25.90    6.00
  -5  -7   2   22.70    5.40
   5  -7  -2   20.30    9.30
  -5   7  -2   36.50    7.80
   5   7   2   28.10    4.00
  -5  -7   2   27.20    3.40
   5  -7  -2   25.70    8.20
   6  -7   2   22.20    6.80
  -6  -7  -2   19.30    8.00
  -6  -7  -2   14.20    3.20
   6  -7   2   24.60    8.10
   6   7  -2   17.40    4.10
   6  -7  -2   22.40    6.20
   6  -7  -2    2.50    9.90
   6   7   2   19.40    4.20
  -6  -7   2   16.70    3.30
  -6  -7   2   15.20    6.90
  -6  -7   2    9.90    4.80
   6  -7  -2   15.70    6.90
  -7  -7  -2  137.89   17.80
   7   7  -2  120.89    8.80
   7  -7   2  124.39   15.70
   7  -7   2  128.49   21.00
  -7  -7  -2  116.99    7.30
   7  -7   2  121.89   11.90
   7  -7  -2  129.49   12.10
  -7  -7   2  144.39   19.70
   7   7   2  138.29    9.00
  -7  -7   2  134.29    7.80
   7  -7  -2  132.89   15.80
   8  -7   2   37.20    8.40
   8  -7   2   50.89   13.60
  -8  -7  -2   42.80    6.00
   8   7   2   41.80    5.10
   8  -7  -2   40.50    8.40
  -8  -7   2   46.40   15.40
  -8  -7   2   43.10    4.80
   8  -7  -2   37.10   10.20
  -9  -7  -2  145.09    7.70
   9  -7   2  153.78   13.10
   9  -7   2  162.08   17.60
   9  -7  -2  149.49   12.80
   9  -7  -2  151.78   16.60
  -9  -7   2  146.69    8.00
  10   7  -2   23.60    5.00
  10  -7   2   30.40    7.00
  10  -7   2   23.40    7.50
 -10  -7  -2   24.10    4.20
  10  -7  -2   16.10    5.10
 -10  -7   2   29.70    3.70
  10  -7  -2   29.80    7.70
  10   7   2   18.60    6.50
  11   7  -2    2.80    2.00
  11  -7   2    3.80    3.60
 -11  -7  -2    6.40    1.70
  11  -7   2    1.90    2.80
  11   7   2    7.80    3.50
  11  -7  -2    3.90    3.50
 -11  -7   2    2.40    1.40
  11  -7  -2    3.50    2.90
   0  -8   2   57.69    4.00
   0  -8  -2   56.39   14.70
   0   8   2   52.79    6.10
   0  -8   2   50.09    7.10
   0  -8   2   58.99    7.70
   0  -8  -2   61.09    4.30
   0  -8   2   60.09   16.00
  -1  -8  -2  129.49   11.20
   1  -8   2  126.79   12.70
   1  -8   2  130.39   19.40
   1  -8   2  114.59    9.80
   1  -8   2  110.89    5.50
  -1  -8  -2  113.99    9.90
  -1  -8  -2  123.29    6.50
  -1  -8   2  115.79   18.10
  -1  -8   2  150.58   12.70
  -1  -8   2  133.09   10.80
   1   8   2  135.29    8.70
   1  -8  -2  160.58   20.70
   1  -8  -2  127.19    6.00
  -1  -8   2  127.59    6.40
   2  -8   2  100.59   11.30
   2   8  -2  102.89    7.60
   2  -8   2   94.89    8.80
  -2  -8  -2  107.19   10.40
  -2  -8  -2  103.39    6.30
  -2  -8  -2  119.99   11.70
   2  -8   2  130.99   18.50
   2  -8  -2   95.69    5.10
  -2  -8   2  104.89    9.90
   2  -8  -2  120.99   17.80
  -2  -8   2  113.79   11.40
  -2  -8   2  110.39    6.20
   2   8   2  111.19    7.90
   2  -8  -2  110.99   12.40
  -2  -8   2  115.29   18.00
  -3  -8  -2   56.89    8.10
   3  -8   2   57.69    6.40
   3   8  -2   61.29    6.10
  -3   8   2   46.10   10.30
   3  -8   2   60.39   15.10
  -3  -8  -2   58.99    9.30
   3  -8   2   65.29    8.40
   3  -8   2   44.30    9.90
  -3  -8  -2   61.79    4.90
   3  -8  -2   62.99   15.50
  -3  -8   2   50.69   10.00
   3  -8  -2   61.29   11.70
   3   8   2   57.89    5.80
  -3  -8   2   42.50    7.40
  -3  -8   2   51.79   14.10
   3  -8  -2   58.79    7.70
  -3  -8   2   52.79    4.40
   4  -8   2   18.40    6.30
   4   8  -2   24.50    4.90
   4  -8   2   19.40    9.20
   4  -8   2   12.90    3.70
  -4  -8  -2   18.00    5.10
  -4   8   2   26.50    9.90
  -4  -8  -2   18.50    3.50
  -4  -8  -2   12.00    6.20
   4  -8   2    9.30    7.70
   4   8   2   30.70    4.40
  -4  -8   2   21.80    6.40
   4  -8  -2   27.20    6.50
   4  -8  -2   20.70   10.80
  -4  -8   2   17.50    4.70
  -4  -8   2   25.60    3.40
   4  -8  -2   27.70    8.30
  -5  -8  -2   72.39    5.80
   5   8  -2   83.79    7.50
   5  -8   2   90.59   10.40
   5  -8   2   71.29   13.30
  -5  -8  -2   77.79    8.90
  -5  -8  -2   81.39   12.90
   5  -8   2   87.49   20.50
   5  -8   2   74.09    6.20
   5  -8  -2   79.69    9.80
  -5  -8   2   87.99    9.40
  -5  -8   2   72.89    5.60
   5   8   2   81.99    7.10
  -5  -8   2   89.69   13.70
   5  -8  -2   77.69   14.60
   5  -8  -2   87.29   18.40
  -6  -8  -2   10.90    5.20
  -6  -8  -2   14.00    3.30
   6  -8   2   12.80    6.80
  -6  -8  -2   26.20   10.00
   6  -8   2   17.10    6.10
   6   8  -2   15.10    4.10
  -6  -8   2   15.40    5.00
   6   8   2   21.50    4.50
  -6  -8   2   22.60    3.90
   6  -8  -2   23.50    6.20
   6  -8  -2   13.80    7.70
  -6  -8   2   23.50    9.80
   6  -8  -2   15.70    3.20
   7  -8   2   12.80    5.10
   7  -8   2    2.50    5.10
  -7  -8  -2   11.00    2.90
  -7  -8   2    3.90   11.10
   7   8   2   14.20    3.80
   7  -8  -2   15.30    6.90
  -7  -8   2   10.20    2.80
  -7  -8   2    5.30    4.80
   7  -8  -2   15.60    5.70
  -8  -8  -2   -0.60    1.60
   8  -8   2    0.30    4.00
   8  -8   2    1.00    3.40
   8  -8  -2    2.90    5.20
   8  -8  -2    2.30    3.30
  -8  -8   2    3.90    2.20
  -9  -8  -2   73.79    5.40
   9  -8   2   64.99    9.00
  -9  -8   2   71.69    5.50
   9  -8  -2   73.19   11.20
   9  -8  -2   71.69    8.80
  10  -8   2    9.20    6.00
  10  -8   2    8.10    4.70
 -10  -8  -2   14.40    2.70
  10  -8  -2    2.40    4.30
 -10  -8   2   13.30    2.60
  10  -8  -2    9.70    7.70
  10   8   2   13.60    3.20
  11   8  -2    2.50    1.80
 -11  -8  -2    0.40    1.00
  11  -8   2   10.00    3.50
  11  -8   2    3.80    2.60
 -11  -8   2   -0.30    1.20
  11  -8  -2    1.10    2.10
  11  -8  -2    0.20    2.00
   0  -9   2   31.80    6.40
   0  -9   2   27.10    3.20
   0  -9  -2   33.00    6.80
   0  -9   2   24.50   12.10
   0  -9  -2   36.60   13.70
   0   9  -2   27.60    4.90
   0  -9  -2   32.80    3.60
   0   9   2   30.00    4.30
   1  -9   2   90.89    5.00
   1  -9   2   67.29    9.60
   1  -9   2   63.59   18.00
   1   9  -2   93.19    8.20
  -1  -9  -2   82.49    9.50
   1  -9   2   90.59    9.30
  -1  -9  -2   87.39    7.70
  -1   9   2   85.69    7.70
  -1  -9  -2   92.79   20.00
  -1  -9   2   89.09    9.20
   1  -9  -2   92.69   11.30
   1  -9  -2   98.69    9.60
   1  -9  -2  102.19   20.50
   1  -9  -2   84.29    5.20
  -1  -9   2   75.19   11.60
   1   9   2   95.89    7.60
  -1  -9   2   54.49   16.00
  -2  -9  -2  186.98   14.40
   2  -9   2  225.08   27.10
   2  -9   2  197.98   13.20
  -2  -9  -2  211.88    9.40
   2  -9   2  209.58   16.70
   2   9   2  207.28   11.80
  -2  -9   2  210.48   25.50
  -2  -9   2  220.58   23.00
   2  -9  -2  198.48   18.60
  -2  -9   2  207.88    9.00
  -2  -9   2  202.58   14.50
   2  -9  -2  218.68   26.50
  -3  -9  -2   76.89    9.00
   3   9  -2   72.89    7.10
   3  -9   2   69.39   10.60
  -3  -9  -2   51.29   10.70
  -3  -9  -2   76.09    5.70
   3  -9   2   64.69    7.20
   3  -9   2   67.39   18.00
  -3  -9   2   66.69   12.70
   3   9   2   64.59    6.70
   3  -9  -2   86.09   19.70
  -3  -9   2   78.29   19.50
   3  -9  -2   71.09   13.20
  -3  -9   2   67.79    8.50
  -3  -9   2   63.49    5.20
  -4  -9  -2  158.58    8.40
  -4  -9  -2  154.18   13.30
   4  -9   2  181.98   17.30
   4  -9   2  163.88   23.60
   4  -9   2  162.48   10.50
   4   9  -2  160.28   10.60
  -4  -9   2  158.88    8.30
   4  -9  -2  165.38   13.60
  -4  -9   2  153.18   18.20
   4  -9  -2  163.58   17.20
   4  -9  -2  143.09   10.70
  -4  -9   2  147.09   12.80
   4  -9  -2  168.88   24.70
   4   9   2  162.78   10.40
   5  -9   2   35.60   15.70
  -5  -9  -2   52.59    8.80
   5  -9   2   64.99    5.50
   5  -9   2   58.99   10.20
  -5  -9  -2   67.79    5.60
   5   9  -2   74.99    7.10
   5  -9   2   52.49   11.40
  -5  -9   2   58.89   14.00
   5   9   2   62.89    6.50
   5  -9  -2   57.79    6.30
   5  -9  -2   56.99   12.30
  -5  -9   2   61.79    5.30
  -5  -9   2   63.59    8.40
   5  -9  -2   54.69    9.70
   5  -9  -2   49.99   18.50
  -6  -9  -2   46.70    4.80
   6   9  -2   37.40    5.40
   6  -9   2   34.70    9.90
  -6  -9  -2   29.60    8.20
   6  -9   2   28.20   30.80
   6  -9   2   45.70    9.40
   6   9   2   50.09    5.90
  -6  -9   2   47.00   11.20
   6  -9  -2   33.30    7.90
   6  -9  -2   37.30   10.00
  -6  -9   2   47.20    5.10
  -6  -9   2   22.00   12.20
   7  -9   2   10.50    4.80
   7  -9   2    3.20    4.20
  -7  -9  -2   12.30    2.80
  -7  -9  -2    1.50    3.50
  -7  -9   2    5.10    3.60
  -7  -9   2   13.30    3.20
   7   9   2    7.80    3.10
   7  -9  -2    9.30    4.80
   7  -9  -2    8.70    5.50
   8  -9   2   41.70   10.10
   8  -9   2   44.20    8.20
  -8  -9  -2   52.69    4.70
   8  -9  -2   52.09   13.50
  -8  -9   2   46.40    4.60
   8  -9  -2   34.20    7.30
  -9  -9  -2   33.00    4.20
   9  -9   2   20.90    5.50
   9  -9   2   32.10    8.70
  -9  -9   2   37.50    3.80
   9  -9  -2   18.50    6.60
   9  -9  -2   31.40    6.10
 -10  -9  -2    3.30    1.50
  10   9  -2   -0.20    1.80
  10  -9   2    1.30    2.70
  10  -9  -2    2.20    2.60
 -10  -9   2    0.70    1.30
  10  -9  -2   -1.00    2.70
   0 -10   2   -3.00    1.70
   0  10   2   -0.90    2.00
   0 -10  -2    0.70    2.60
   0 -10   2   -2.80    8.90
   0 -10   2    0.40    1.50
   0 -10  -2    6.90    5.00
   0 -10  -2    1.30    1.70
   0  10  -2    0.60    2.40
   0 -10  -2   -9.00    6.00
   1  10  -2   18.90    4.10
   1 -10   2   27.10    9.30
  -1 -10  -2   21.60   10.50
   1 -10   2    4.40    3.60
   1 -10   2    7.10    6.40
  -1 -10  -2   19.40    3.40
  -1 -10  -2   13.70    4.80
  -1 -10  -2   12.80    6.80
  -1  10   2   19.20    3.60
  -1 -10   2   20.70    3.30
   1 -10  -2   17.90   10.10
   1 -10  -2   13.00    4.90
   1 -10  -2   18.10    6.90
   1  10   2   17.50    3.90
  -1 -10   2   32.80   13.60
   1 -10  -2   12.30    2.40
  -1 -10   2   13.10    4.50
  -2 -10  -2   37.30   12.50
  -2 -10  -2   51.19    8.90
   2 -10   2   35.50    6.60
   2 -10   2   25.10   11.30
  -2 -10  -2   43.40    4.30
   2  10  -2   42.50    5.70
   2 -10   2   36.50    8.70
  -2 -10   2   38.60    4.10
   2 -10  -2   45.10    9.40
   2 -10  -2   62.29   14.40
   2  10   2   39.70    5.30
   2 -10  -2   30.70    6.50
  -2 -10   2   41.90   14.70
  -2 -10   2   37.00    7.50
  -3 -10  -2  114.69   24.60
   3 -10   2  128.29   14.20
  -3 -10  -2  114.19   11.70
   3 -10   2  124.79   24.60
   3 -10   2  129.29   10.30
  -3 -10  -2  132.39    7.60
   3  10  -2  141.59   10.20
   3 -10  -2  111.69   23.10
   3 -10  -2  131.79   15.10
   3  10   2  143.49    9.90
  -3 -10   2  127.29   11.80
  -3 -10   2  154.38   24.30
  -3 -10   2  139.79    7.50
   3 -10  -2  122.49   10.50
   4 -10   2   27.80   14.70
   4 -10   2   21.20    8.20
   4  10  -2   19.70    4.60
  -4 -10  -2   18.20    5.80
   4 -10   2   24.30    4.70
  -4 -10  -2   15.60   11.00
  -4 -10  -2   30.10    3.90
  -4 -10   2   29.20    3.90
   4 -10  -2   35.50    4.90
   4 -10  -2   18.50    7.60
   4  10   2   18.80    4.30
  -4 -10   2   29.40   13.00
  -4 -10   2   28.00    6.90
   4 -10  -2   35.20   14.40
  -5 -10  -2   46.90   18.00
   5 -10   2   17.30   24.60
   5 -10   2   66.39   13.00
   5  10  -2   66.19    6.90
   5 -10   2   50.39    4.40
  -5 -10  -2   68.89    5.50
  -5 -10  -2   55.59    8.90
   5 -10  -2   63.09    6.20
  -5 -10   2   71.59    8.50
  -5 -10   2   71.09    5.60
   5  10   2   65.89    6.70
  -5 -10   2   56.09   20.00
   5 -10  -2   65.79   12.90
  -6 -10  -2    3.60    2.00
  -6 -10  -2    1.40    3.00
   6 -10   2    1.60    4.20
  -6 -10   2    4.70    2.20
  -6 -10   2    5.20    2.80
   6  10   2    2.40    2.50
   6 -10  -2   -2.10    2.80
   7 -10   2    5.90    4.70
  -7 -10  -2    5.20    3.90
  -7 -10  -2    6.20    2.30
   7  10   2    8.60    3.20
  -7 -10   2    6.50    2.40
   7 -10  -2    2.80    4.20
  -7 -10   2    0.40    3.30
   8 -10   2   36.20    8.80
  -8 -10  -2   49.70    4.40
  -8 -10   2   59.49    4.80
   8 -10  -2   51.79    9.80
  -9 -10  -2   32.70    3.20
   9 -10   2   20.80    6.70
   9 -10  -2   15.10    5.80
  -9 -10   2   30.60    3.20
   0  11   2    7.00    3.90
   0  11  -2    0.40    3.90
   0 -11   2   18.80   11.80
   0 -11  -2   10.00    7.60
   0 -11  -2   -9.00    9.20
   0 -11  -2   -0.50    1.80
   0 -11   2   -3.70    2.00
   0 -11  -2   -1.20    2.80
   1 -11   2   69.09   20.30
  -1 -11  -2   47.40   18.00
   1  11  -2   73.59   10.00
  -1  11   2   63.59    8.90
   1 -11   2   65.99    8.10
  -1 -11  -2   65.29    6.80
  -1 -11  -2   80.59   10.00
   1 -11  -2   77.19   18.10
   1 -11  -2   63.69    8.40
  -1 -11   2   32.00   17.40
   1 -11  -2   54.89    5.20
   1 -11  -2   49.40   16.30
  -1 -11   2   77.79    9.70
   2 -11   2   10.60    5.40
   2 -11   2   30.60   15.90
  -2 -11  -2   30.20   14.40
   2 -11   2   22.40    6.50
   2  11  -2   16.50    4.30
  -2 -11  -2    9.50    4.90
  -2 -11  -2   23.30    4.10
   2 -11  -2   23.20    6.80
  -2 -11   2   17.90    3.50
  -2 -11   2   21.20    5.80
   2 -11  -2   17.50    6.30
   2 -11  -2   -0.20   14.60
  -2 -11   2   22.00   11.60
   2  11   2   16.30    4.10
   3 -11   2    5.60   12.80
   3  11  -2   10.50    3.50
  -3 -11  -2   -0.90   11.40
   3 -11   2   -1.80    3.80
  -3 -11  -2    8.20    4.40
   3 -11   2    6.70    2.80
  -3 -11  -2    5.90    2.30
   3 -11  -2   -0.90    4.70
  -3 -11   2    6.80    3.80
  -3 -11   2  -14.60   11.10
  -3 -11   2    9.20    2.40
   3 -11  -2   48.20   18.00
   3 -11  -2    0.40    2.20
   3  11   2    7.90    3.50
   4 -11   2   49.99    5.20
  -4 -11  -2   51.59    8.60
  -4 -11  -2   47.00    4.60
   4 -11   2   43.10    9.10
   4  11  -2   50.59    6.30
   4 -11  -2   47.90    5.80
   4 -11  -2   44.90   10.10
  -4 -11   2   49.70    8.50
   4  11   2   49.50    6.10
  -4 -11   2   52.69    4.60
  -5 -11  -2   15.00    2.90
  -5 -11  -2   17.80    5.00
   5  11  -2   18.20    4.30
   5 -11   2    8.70    5.40
   5 -11  -2   25.40    7.90
  -5 -11   2   12.70    2.90
   5  11   2   22.20    4.30
   5 -11  -2   11.00    2.70
  -5 -11   2   16.90    5.10
  -6 -11  -2   12.10    4.50
  -6 -11  -2   15.60    3.10
   6 -11   2   10.70    5.70
   6  11   2   14.40    3.70
   6 -11  -2   14.20    5.80
  -6 -11   2   15.10    4.80
  -6 -11   2   19.30    3.30
  -7 -11  -2   17.20    2.90
  -7 -11  -2    8.30    3.80
   7 -11   2   12.20    5.50
  -7 -11   2   11.40    3.90
   7 -11  -2    9.60    7.50
  -7 -11   2   16.20    3.90
  -8 -11  -2    3.50    1.70
   8 -11   2    4.60    3.10
  -8 -11   2   -0.50    1.20
   8 -11  -2    3.90    3.20
   0 -12   2    2.00    2.60
   0  12  -2    4.90    5.90
   0  12   2    3.90    2.60
   0 -12  -2    0.10    2.60
   0 -12  -2    0.90    2.30
   1  12  -2   23.60    4.60
   1 -12   2   20.80    5.10
  -1 -12  -2   35.30    3.50
  -1 -12  -2   27.80    6.30
  -1 -12   2   41.30    7.40
   1 -12  -2   33.10    6.50
   1  12   2   42.60    6.50
   1 -12  -2   23.60    6.60
  -2 -12  -2    1.90    2.80
  -2 -12  -2    2.40    1.60
   2  12  -2    4.30    3.00
   2 -12   2   -0.50    2.10
  -2 -12   2    4.60    1.80
   2  12   2    6.70    2.60
   2 -12  -2    5.20    3.70
  -2 -12   2    1.30    2.00
   2 -12  -2   -0.10    2.20
   3  12  -2    2.30    2.70
  -3 -12  -2    5.60    3.50
   3 -12   2    4.70    2.30
  -3 -12  -2    5.30    1.90
   3 -12  -2    5.00    2.60
  -3 -12   2    1.30    2.60
   3 -12  -2    5.70    3.70
  -3 -12   2    6.00    1.90
   3  12   2    4.70    2.80
  -4 -12  -2   39.70    4.00
   4 -12   2   16.30    7.10
  -4 -12  -2   39.40    6.90
   4 -12   2   30.00    4.50
  -4 -12   2   29.40    5.60
   4 -12  -2   33.60    7.90
   4  12   2   29.30    5.00
  -4 -12   2   32.60    3.60
   4 -12  -2   23.50    4.10
  -5 -12  -2    8.80    2.40
  -5 -12  -2   10.50    3.60
   5 -12   2    5.70    4.00
   5 -12  -2    4.40    3.90
   5  12   2    8.10    3.10
  -5 -12   2    6.60    3.40
  -5 -12   2    7.10    2.60
  -6 -12  -2   68.99    4.60
   6 -12   2   50.09    7.60
  -6 -12  -2   56.49    5.80
  -6 -12   2   61.39    6.00
   6 -12  -2   58.49    8.40
  -7 -12  -2    5.30    1.60
   7 -12   2    1.00    2.50
  -7 -12   2    3.20    1.50
  -7 -12   2    4.30    1.80
   7 -12  -2    5.80    3.40
   0 -13  -2   13.10    4.10
   0 -13   2   11.50    3.50
   0  13   2    4.40    3.90
  -1 -13  -2    5.80    3.20
   1 -13   2    2.40    2.50
  -1 -13   2    1.90    2.50
   1  13   2    0.60    2.10
   1 -13  -2    0.60    2.40
   2 -13   2   14.20    4.10
  -2 -13  -2   11.00    1.80
  -2 -13  -2   11.60    4.10
   2  13   2   11.50    2.90
   2 -13  -2   12.00    4.00
  -2 -13   2   18.00    4.10
  -3 -13  -2    2.50    2.50
  -3 -13  -2   -0.80    1.10
   3 -13   2   -0.80    1.20
   3 -13  -2   -0.20    1.40
  -3 -13   2    1.30    1.20
   3 -13  -2   -1.40    3.00
   3  13   2    2.60    2.40
  -3 -13   2    1.90    2.00
  -4 -13  -2    0.40    2.10
  -4 -13  -2    0.50    1.10
  -4 -13   2    1.20    1.00
   4 -13  -2    1.70    2.60
  -4 -13   2    2.10    2.30
  -5 -13  -2    4.70    2.60
  -5 -13  -2    2.40    1.10
  -5 -13   2    6.50    1.70
  -5 -13   2    1.80    1.80
   5 -13  -2    0.20    2.30
   0 -14  -2   32.00    4.40
   0 -14   2   27.30    3.80
  -1 -14  -2    0.40    1.60
   1 -14   2   -1.20    1.10
   1 -14  -2    2.30    1.70
  -1 -14   2   -0.10    1.60
  -2 -14  -2    0.20    1.50
  -2 -14   2    0.90    1.60
   2 -14  -2   -0.10    0.90
   0   0  -3   -0.50    1.10
   0   0   3   -0.50    1.00
   0   0   3   -0.40    0.50
   0   0  -3   -0.40    0.90
   0   0  -3   -0.20    0.40
  -1   0   3  333.37    8.50
   1   0   3  333.47   13.00
  -1   0  -3  334.67   13.80
  -1   0   3  329.77   10.40
  -1   0   3  335.87   19.60
   1   0   3  323.87   13.20
  -1   0   3  337.07   11.10
   1   0  -3  310.47   16.50
   1   0  -3  332.77   10.50
   2   0   3 3675.83   78.79
   2   0   3 3701.53   83.79
   2   0   3 3849.11   76.59
  -2   0   3 3649.93   72.69
   2   0  -3 3845.52   78.69
   2   0  -3 3733.63   89.09
  -2   0   3 3769.12   88.09
   3   0  -3  482.35   24.00
  -3   0   3  497.25   16.60
   3   0   3  505.45   14.70
   3   0   3  478.15   21.00
  -3   0   3  452.85   14.50
  -3   0   3  505.45   23.30
  -3   0   3  462.65   19.00
   3   0   3  480.95   15.90
  -4   0   3   33.80    5.50
   4   0  -3   40.00    7.20
   4   0   3   24.10    6.10
  -4   0   3   29.10    6.50
  -4   0  -3   30.30    4.80
  -4   0   3   26.80    4.10
  -5   0   3  364.56   21.20
   5   0  -3  396.76   27.40
  -5   0   3  376.46   17.50
  -5   0  -3  396.06   19.50
  -6   0   3    9.30    4.70
  -6   0  -3    7.30    3.80
  -6   0   3    6.40    3.40
  -7   0  -3   25.10    7.80
  -7   0   3   22.00    8.60
   7   0   3   28.00    7.30
  -7   0  -3   26.50    6.60
   7   0   3   34.40    5.70
   7   0  -3   25.40    5.40
  -7   0   3   33.00    6.80
   8   0   3  118.69   10.10
   8   0  -3  117.19   10.40
  -8   0  -3  126.99   14.00
  -8   0   3  138.09   18.20
   8   0   3   99.39   11.70
  -8   0   3  127.99   13.70
   8   0  -3  110.79   12.30
  -8   0  -3  108.29   23.10
   9   0   3   34.50    8.40
  -9   0   3   44.40    9.90
   9   0  -3   38.80    7.80
   9   0   3   38.20    7.60
  -9   0  -3   41.50   10.50
  10   0   3  237.78   17.70
  10   0  -3  229.98   15.90
  10   0   3  235.28   15.30
  11   0   3    0.50    3.30
  11   0  -3    8.50    4.50
  12   0  -3    6.40    3.50
  12   0   3    7.70    3.20
  13   0   3    0.30    3.70
  13   0  -3   -2.10    1.70
   0   1   3  149.88    6.60
   0   1   3  139.19   10.70
   0  -1  -3  145.59    6.70
   0   1  -3  152.68    9.30
   0  -1   3  143.49    6.30
   0  -1   3  121.99    8.70
   0   1  -3  140.99    6.20
   0  -1   3  136.99    7.70
   1   1  -3  539.95   22.00
   1  -1   3  535.65   16.60
  -1   1   3  549.15   22.90
  -1  -1  -3  512.35   15.40
   1   1  -3  532.75   16.00
   1  -1   3  540.05   19.20
  -1  -1   3  533.05   16.50
  -1   1  -3  531.85   11.60
   1  -1  -3  547.15   16.70
   1  -1  -3  556.24   23.70
  -1  -1   3  577.34   22.10
  -1   1  -3  524.95   16.90
   1   1   3  523.55   18.90
   1  -1  -3  539.35   14.00
  -1  -1   3  546.55   17.90
   2  -1   3  603.34   22.40
  -2   1   3  582.54   19.40
  -2   1   3  572.84   15.60
   2   1  -3  605.74   26.00
   2   1  -3  585.44   19.50
  -2   1   3  595.74   24.90
  -2  -1   3  574.84   18.00
   2   1   3  585.24   20.80
   2  -1  -3  581.64   13.80
   2  -1  -3  568.94   19.60
   2  -1  -3  588.74   25.70
   2   1   3  584.04   26.30
   2  -1  -3  580.74   16.20
  -2  -1   3  578.44   24.90
   3   1  -3  723.43   26.00
  -3   1   3  746.73   20.40
   3  -1   3  730.03   27.80
   3   1  -3  720.73   31.90
  -3   1   3  736.13   25.30
  -3   1   3  755.12   30.00
   3  -1  -3  770.22   22.30
   3   1   3  759.72   26.10
  -3  -1   3  709.43   23.00
  -3  -1   3  762.12   31.70
   3  -1  -3  751.42   32.00
  -4   1   3  328.17   17.50
  -4  -1  -3  303.17   16.10
   4   1  -3  316.97   22.20
  -4   1   3  294.07   12.50
  -4   1   3  285.57   18.30
   4  -1  -3  308.07   20.80
   4   1   3  317.97   16.70
  -4  -1   3  307.07   15.00
  -4  -1   3  314.07   20.90
   5   1  -3  103.59   18.70
   5  -1   3   93.29   10.80
  -5   1   3   94.89    7.50
  -5   1   3   88.09   10.20
  -5  -1  -3   93.69    9.60
  -5   1   3   87.19   10.40
   5   1   3   65.29   10.50
  -5   1  -3   77.89    7.90
   5  -1  -3   68.59   17.30
  -5  -1   3   86.89    8.70
   5   1   3   93.99    9.20
  -5  -1   3   86.09   11.50
  -5   1  -3   85.99    9.00
  -6   1   3   39.20    5.90
  -6  -1  -3   42.00    7.00
   6  -1   3   40.30    9.10
  -6   1   3   49.80    8.50
  -6   1  -3   58.89    8.60
   6   1   3   47.50    8.70
  -6   1  -3   49.00    7.10
  -6  -1   3   41.30    6.80
  -7   1   3  331.97   18.50
  -7   1   3  342.87   25.00
  -7  -1  -3  318.77   21.70
   7  -1   3  352.06   21.90
  -7   1  -3  353.96   20.80
   7  -1  -3  341.17   16.70
  -7  -1   3  375.96   27.60
  -7   1  -3  377.16   24.60
  -7  -1   3  351.56   21.70
   7   1   3  352.56   16.20
   8  -1   3   45.30    7.50
   8   1  -3   46.10    7.90
  -8   1   3   60.49   12.80
   8  -1   3   51.59   10.10
  -8   1   3   49.90    8.10
  -8  -1  -3   46.50   10.40
  -8  -1  -3   33.40   11.70
  -8   1  -3   34.70    8.70
   8   1   3   43.70    8.80
  -8   1  -3   48.30   11.60
  -8  -1   3   44.90    9.50
   8   1   3   42.20    6.90
   8  -1  -3   45.00    9.70
  -8  -1   3   36.20   11.70
   8  -1  -3   49.90    8.40
   9  -1   3  216.88   14.60
  -9  -1  -3  231.98   21.60
   9   1  -3  209.08   14.70
   9  -1   3  186.18   17.10
   9   1   3  205.78   13.80
  -9  -1   3  229.98   20.70
   9  -1  -3  230.88   18.70
  -9   1  -3  241.58   23.50
   9  -1  -3  206.88   14.80
   9   1   3  189.98   15.90
  10   1  -3  226.78   15.70
  10  -1   3  228.28   15.50
  10  -1   3  252.97   18.70
  10  -1  -3  231.18   15.90
  10   1   3  239.08   15.20
  10  -1  -3  168.78   14.90
  11  -1   3   26.90    5.90
  11  -1   3   63.39   10.60
  11   1  -3   35.60    7.60
  11  -1  -3   29.40    6.70
  11   1   3   29.30    6.00
  12   1  -3   -0.40    2.40
  12  -1   3   -1.00    2.60
  12   1   3    2.50    2.90
  12  -1  -3    3.60    3.00
  13   1  -3    3.40    2.70
  13  -1   3    4.20    2.40
  13   1   3    5.60    3.10
  13  -1  -3    4.60    2.40
   0  -2   3  148.99   10.00
   0  -2   3  160.98    5.80
   0  -2   3  148.09    7.30
   0  -2  -3  150.08    8.40
   0   2  -3  150.98   11.10
   0  -2   3  133.89   10.10
   0   2   3  155.48    8.00
   0   2  -3  148.09    7.00
   0   2   3  160.18   14.50
   0   2   3  129.59   10.20
  -1   2   3 9443.16  203.88
   1   2  -3 9118.49  210.98
  -1  -2   3 9301.87  200.68
   1  -2  -3 9055.49  206.68
  -1   2  -3 9356.46  190.18
   1   2   3 9976.90  211.98
  -2   2   3   39.70    7.50
   2   2  -3   49.10    7.60
  -2  -2  -3   43.70    4.90
   2   2  -3   54.49    5.60
  -2   2   3   47.30    5.40
  -2  -2  -3   40.10    6.50
   2  -2   3   54.29    4.30
   2  -2   3   35.60    6.70
   2  -2  -3   48.70    4.70
  -2   2  -3   51.69    4.60
   2  -2  -3   51.79    3.40
  -2  -2   3   51.39    5.20
   2  -2  -3   58.39    6.10
   2   2   3   47.70    6.40
  -2   2  -3   51.59    4.00
  -2  -2   3   51.89    7.80
   2  -2  -3   41.10    7.90
  -2   2  -3   55.09    3.80
  -3  -2  -3  568.24   22.50
  -3   2   3  612.04   29.00
  -3  -2  -3  635.74   27.60
   3  -2   3  611.84   26.30
  -3   2   3  615.94   23.30
  -3   2   3  603.84   16.10
   3  -2  -3  605.64   31.30
   3   2   3  619.64   27.30
  -3  -2   3  622.94   30.40
   3  -2  -3  606.94   19.30
   3  -2  -3  623.84   24.10
  -3   2  -3  609.74   19.30
   3  -2  -3  614.14   17.10
  -3  -2   3  625.44   22.10
  -4  -2  -3  281.97   18.80
  -4  -2  -3  258.47   15.50
  -4   2   3  262.07   18.20
   4  -2   3  252.47   17.40
   4   2  -3  259.97   21.80
  -4   2   3  261.07   10.30
  -4   2   3  255.97   15.70
  -4   2  -3  268.27   13.60
   4  -2  -3  295.37   22.30
   4  -2  -3  275.37   12.20
   4   2   3  280.27   19.00
  -4  -2   3  274.27   15.00
  -4  -2   3  282.17   21.50
   5  -2   3  949.90   39.10
  -5   2   3  976.20   38.90
  -5   2   3  975.80   27.50
   5   2  -3  937.51   47.90
  -5   2   3 1040.30   38.60
  -5  -2  -3  963.30   36.40
   5  -2  -3 1010.70   46.70
   5   2   3 1006.80   42.00
  -5   2  -3 1013.10   31.30
  -5  -2   3  990.90   41.20
  -5  -2   3  989.10   46.10
  -5   2  -3 1028.90   34.60
  -6   2   3  419.46   34.90
   6  -2   3  447.66   27.10
  -6  -2  -3  474.75   25.80
  -6   2   3  464.75   18.80
   6   2   3  446.86   35.10
  -6   2  -3  521.45   21.80
  -6   2  -3  506.45   25.30
   6  -2  -3  463.55   19.20
  -6  -2   3  489.95   24.90
   7  -2   3    7.70    4.10
  -7   2   3    4.40    3.20
   7  -2   3    4.80    3.20
  -7  -2  -3   11.70    5.00
  -7   2   3    6.80    5.90
   7  -2  -3   14.90    4.70
   7  -2  -3    4.60    3.10
  -7  -2   3    6.10    3.70
  -7   2  -3    1.70    4.90
  -7   2  -3    8.40    6.60
  -7  -2   3   -3.30    5.70
  -8   2   3  229.28   24.40
  -8  -2  -3  256.97   21.70
   8  -2   3  228.18   18.80
   8  -2   3  232.68   14.50
   8  -2  -3  231.48   17.80
   8  -2  -3  205.68   15.50
  -8   2  -3  228.58   16.80
  -8  -2   3  205.98    9.10
  -8   2  -3  235.68   22.90
  -8  -2   3  235.28   19.90
   8   2   3  251.97   14.20
   9  -2   3   75.29   11.60
   9  -2   3   93.79    9.80
  -9  -2  -3   61.09   14.70
   9   2  -3   83.69    9.60
   9  -2  -3   86.79   11.50
   9  -2  -3   85.59   10.00
  -9  -2   3   91.59   13.60
  -9  -2   3   76.69    5.70
   9   2   3   78.99    8.60
  10  -2   3   38.50    7.70
  10   2  -3   38.40    8.10
  10  -2   3   41.80   10.00
 -10  -2   3   31.30    4.10
  10  -2  -3   25.80    7.30
  10  -2  -3   43.60    8.30
  10   2   3   37.70    7.40
  11   2  -3    8.90    4.20
  11  -2   3    8.10    4.60
  11  -2   3    7.40    3.60
  11  -2  -3   10.00    4.60
  11   2   3    6.50    3.30
  11  -2  -3    6.10    3.60
  12   2  -3    7.10    3.50
  12  -2   3   10.70    4.30
  12  -2  -3   13.50    4.60
  12   2   3   14.20    3.80
  13  -2   3    0.80    2.10
  13   2  -3    6.60    2.40
  13  -2  -3   10.10    3.60
  13   2   3   11.90    3.30
   0  -3   3 7509.95  162.58
   0  -3  -3 7320.37  151.88
   0   3  -3 7512.85  164.58
   0  -3   3 7467.25  158.18
   0   3  -3 7164.38  147.49
   0   3   3 7208.98  179.88
   0   3   3 7408.76  162.78
   1   3  -3 1439.16   39.30
   1  -3   3 1429.16   44.80
   1   3  -3 1510.15   51.49
  -1  -3  -3 1506.45   40.50
  -1   3   3 1507.05   57.29
   1  -3   3 1465.75   34.80
   1  -3   3 1492.65   34.50
  -1   3   3 1414.86   47.00
  -1   3   3 1488.55   39.20
   1  -3   3 1546.25   45.20
  -1  -3   3 1512.45   37.70
  -1   3  -3 1476.35   34.50
  -1   3  -3 1472.25   33.30
   1   3   3 1509.75   49.40
  -1  -3   3 1531.55   50.39
   1  -3  -3 1523.75   41.20
  -1   3  -3 1546.45   46.60
  -2  -3  -3 1503.95   43.10
   2   3  -3 1618.04   57.99
  -2   3   3 1715.83   77.39
  -2   3   3 1654.23   51.49
  -2   3   3 1413.06   48.80
   2  -3   3 1668.03   39.10
   2  -3   3 1686.13   45.00
  -2  -3  -3 1639.74   45.20
   2  -3   3 1638.44   50.09
  -2  -3  -3 1730.63   55.79
   2  -3  -3 1666.23   45.90
  -2  -3   3 1758.72   57.59
  -2   3  -3 1652.13   46.50
   2   3   3 1743.53   55.29
  -2  -3   3 1654.03   42.90
  -2   3  -3 1622.64   36.70
   2  -3  -3 1734.73   45.30
  -2   3  -3 1712.03   38.20
  -3  -3  -3  720.23   26.90
   3   3  -3  754.12   38.80
  -3   3   3  738.13   31.30
   3  -3   3  726.33   31.20
  -3  -3  -3  775.92   35.20
  -3   3   3  720.63   26.90
  -3  -3  -3  698.03   27.00
  -3   3   3  744.33   35.80
  -3   3  -3  686.33   19.30
  -3  -3   3  716.93   25.80
  -3   3  -3  719.13   22.90
   3  -3  -3  705.33   25.20
   3  -3  -3  711.43   28.20
  -3   3  -3  725.43   22.30
  -3   3  -3  735.13   26.20
   3   3   3  715.83   33.80
  -3  -3   3  706.63   35.80
   4  -3   3   37.20    8.30
  -4  -3  -3   37.70    8.70
   4   3  -3   48.80   11.10
  -4   3   3   41.60    6.70
  -4   3   3   39.10    7.60
  -4   3   3   40.80    8.80
  -4  -3  -3   46.60    7.00
  -4   3  -3   40.70    4.10
  -4  -3   3   37.30    9.30
   4  -3  -3   33.20    5.30
  -4  -3   3   34.60    5.60
  -4   3  -3   40.30    5.70
   4   3   3   48.20    9.60
  -4   3  -3   32.30    3.80
   5  -3   3   35.20    8.90
   5   3  -3   35.20    9.60
  -5   3   3   26.10    6.30
  -5  -3  -3   28.60    6.80
  -5  -3   3   51.69   13.80
  -5   3  -3   38.20    4.60
   5  -3  -3   46.80    6.30
  -5  -3   3   43.60    7.00
  -5   3  -3   43.50    6.60
  -6   3   3  321.17   22.40
   6  -3   3  307.57   20.00
   6  -3   3  305.97   23.30
  -6  -3  -3  321.77   21.70
   6  -3   3  300.07   14.90
   6  -3  -3  293.07   15.20
  -6  -3   3  313.37   20.50
  -6   3  -3  319.67   14.40
  -6   3  -3  325.57   19.90
   6   3   3  327.87   12.70
   6  -3  -3  314.37   20.10
   7  -3   3  140.89   15.80
  -7  -3  -3  131.69   14.00
   7  -3   3  123.39   13.20
   7  -3   3  115.29    9.60
  -7   3   3  123.29   16.00
  -7   3  -3  119.59   14.20
   7   3   3  105.29    6.20
  -7  -3   3  111.89   13.20
   7  -3  -3  145.09   11.00
   7  -3  -3  106.89   12.20
  -8  -3  -3   88.69   13.30
   8  -3   3   98.49    9.80
   8  -3   3   93.29   13.30
   8  -3  -3   81.79   11.60
   8  -3  -3  104.29   10.10
  -8  -3   3   86.29   13.10
  -8  -3   3   83.09    5.70
  -8   3  -3   60.79   15.90
   9  -3   3   37.80    9.70
  -9  -3  -3   37.60   10.70
   9  -3   3   39.30    7.90
   9  -3  -3   48.20   10.40
   9   3   3   56.99    7.40
  -9  -3   3   44.40    4.40
  -9  -3   3   33.10   10.80
   9  -3  -3   54.99    9.30
  10   3  -3  164.58   14.50
  10  -3   3  144.89   18.00
  10  -3   3  169.88   15.80
  10  -3  -3  187.78   14.50
 -10  -3   3  166.98   11.00
  10  -3  -3  168.58   24.90
  11  -3   3   19.40    6.50
  11  -3   3   16.30    5.30
  11   3  -3   21.00    5.50
  11  -3  -3   18.00    5.20
  11  -3  -3    7.40    4.20
  11   3   3   20.50    5.10
 -11  -3   3   26.10    3.60
  12   3  -3    4.70    3.40
  12  -3   3    8.10    5.40
  12  -3  -3    3.10    3.20
  12   3   3   -0.40    2.50
  13  -3   3   14.50    3.40
  13   3  -3   11.70    2.80
  13  -3  -3   14.10    3.50
   0  -4  -3  107.69    6.90
   0   4   3  104.29   12.10
   0   4   3  112.69    8.70
   0   4  -3   95.69   12.00
   0   4   3   97.79   16.50
   0  -4   3  108.89    7.50
   0  -4   3  111.49    7.30
   0  -4   3  126.29   12.90
   0  -4  -3  111.69    9.60
   0  -4   3  100.79   10.90
   0   4  -3  102.19    7.50
   1  -4   3  321.17   13.40
   1  -4   3  335.17   20.80
   1  -4   3  323.17   20.30
   1  -4   3  323.57   12.30
  -1  -4  -3  305.87   14.30
  -1   4   3  300.67   15.10
   1   4  -3  323.47   23.60
  -1   4   3  303.47   26.90
  -1  -4  -3  329.17   17.10
   1  -4  -3  338.27   17.60
  -1   4  -3  314.47   12.40
   1  -4  -3  329.37   10.30
  -1  -4   3  330.97   14.70
  -1  -4   3  328.37   14.40
  -1   4  -3  333.67   21.40
   1   4   3  321.77   22.40
  -1  -4   3  320.57   22.90
  -2   4   3  466.85   26.60
  -2  -4  -3  517.35   31.10
   2   4  -3  477.05   30.50
   2  -4   3  480.75   23.60
  -2  -4  -3  501.45   20.60
   2  -4   3  504.75   17.90
   2  -4   3  477.25   25.80
  -2   4   3  501.75   34.00
  -2   4   3  489.15   20.80
  -2  -4  -3  486.35   22.30
  -2   4  -3  454.45   15.90
  -2  -4   3  470.05   19.50
   2  -4  -3  453.35   22.30
  -2   4  -3  446.06   24.10
  -2  -4   3  455.65   29.10
   2  -4  -3  464.65   22.20
   2   4   3  467.75   32.40
  -2   4  -3  440.46   13.90
   3  -4   3  734.93   34.10
  -3  -4  -3  675.33   29.40
  -3   4   3  691.83   33.50
  -3   4   3  715.93   40.00
   3   4  -3  672.33   41.00
  -3  -4  -3  726.83   38.90
  -3   4   3  704.63   28.10
  -3  -4  -3  709.53   28.10
   3   4   3  704.53   38.00
   3  -4  -3  728.83   29.10
  -3  -4   3  723.73   27.30
  -3  -4   3  736.13   40.00
  -3   4  -3  729.43   23.20
  -3   4  -3  714.53   28.80
  -3   4  -3  770.42   35.60
   3  -4  -3  733.03   30.90
   4  -4   3   17.30    6.10
  -4   4   3   22.50    9.00
  -4   4   3   21.90    5.70
  -4  -4  -3   16.50    5.00
  -4  -4  -3   18.20    7.90
  -4   4   3   18.60    6.10
   4   4  -3   28.40    9.90
   4   4   3   13.80    7.20
   4  -4  -3   20.00    5.10
  -4  -4   3   11.10    4.10
  -4  -4   3   12.00    5.90
  -4   4  -3   11.90    3.30
   5  -4   3   21.40    7.80
   5  -4   3   10.30    4.70
   5   4  -3   20.40    3.80
  -5  -4  -3   15.40    5.50
  -5   4   3   19.20    6.10
  -5   4   3    6.50    5.90
  -5   4  -3   10.30    3.70
  -5  -4   3   19.50    5.90
   5  -4  -3   13.90    4.90
  -6   4   3  430.26   27.30
  -6  -4  -3  458.05   27.20
   6  -4   3  430.16   29.00
   6   4  -3  417.16   15.20
   6  -4   3  420.86   18.90
   6  -4   3  446.56   25.60
  -6   4  -3  405.86   23.10
   6  -4  -3  404.76   18.60
   6   4   3  404.26   14.20
   6  -4  -3  418.46   24.40
   6  -4  -3  473.45   30.10
  -6  -4   3  388.16   13.10
  -6  -4   3  436.86   25.30
  -7  -4  -3   55.29   11.60
   7  -4   3   84.09   11.80
  -7   4   3   71.59   18.30
   7  -4   3   55.59   13.70
  -7  -4  -3   68.09    4.90
   7  -4   3   64.29    8.00
  -7  -4   3   80.89   11.80
  -7   4  -3   55.19   10.80
   7  -4  -3   61.39    7.40
   7   4   3   68.89    5.40
   7  -4  -3   76.09   10.40
  -7  -4   3   54.19    4.60
   8  -4   3  168.98   13.10
  -8  -4  -3  139.09    7.40
   8  -4   3  158.18   16.80
  -8  -4  -3  166.08   18.90
  -8  -4   3  147.79   17.60
   8  -4  -3  155.08   12.50
   8  -4  -3  174.48   16.90
  -8  -4   3  158.78    8.00
   9  -4   3    4.30    4.50
   9  -4   3    3.40    2.90
  -9  -4  -3    0.60    1.80
   9  -4  -3    6.50    4.70
   9  -4  -3   -1.60    2.90
   9   4   3    6.40    3.10
  -9  -4   3   -0.60    1.80
  10   4  -3   75.49    9.00
  10  -4   3   92.19   10.20
  10  -4   3   68.09   13.10
 -10  -4  -3   60.29    4.80
 -10  -4   3   70.49    5.40
  10  -4  -3   49.99   10.40
  10   4   3   61.29    7.20
  10  -4  -3   80.29    9.70
  11   4  -3   25.20    5.70
  11  -4   3   15.70    5.20
  11  -4   3    9.30    5.30
  11  -4  -3   17.60    5.70
 -11  -4   3   21.10    4.10
  11   4   3   16.70    4.20
  11  -4  -3   22.20    5.80
  12  -4   3    3.10    3.30
  12  -4   3    4.00    2.60
  12   4  -3   -1.00    2.00
  12  -4  -3    9.00    3.70
  12   4   3    1.10    2.40
  12  -4  -3    0.60    4.10
   0  -5   3  166.28   17.70
   0   5   3  176.18   12.20
   0  -5  -3  167.38    9.40
   0  -5   3  174.28   16.20
   0  -5  -3  180.48   14.00
   0  -5   3  166.38   11.30
   0   5   3  181.48   25.30
   0   5  -3  192.58   19.10
   0  -5   3  177.88   10.20
   0   5   3  167.98   18.40
   1  -5   3   78.29   10.90
  -1   5   3   52.79   13.40
  -1  -5  -3   59.39    6.50
   1   5  -3   57.19   13.70
   1  -5   3   62.49    5.40
  -1   5   3   59.79   11.10
   1  -5   3   60.79    9.80
  -1  -5  -3   49.80    8.10
  -1   5   3   67.99    7.50
   1  -5   3   53.59    6.40
   1  -5  -3   55.19    3.90
  -1  -5   3   62.89    6.50
   1   5   3   65.59   11.70
  -1   5  -3   53.59    5.60
  -1  -5   3   80.09   12.70
  -1  -5   3   67.19    7.40
  -1   5  -3   51.09   10.30
   1  -5  -3   57.19    8.00
   2   5  -3   94.19   14.20
  -2  -5  -3   76.09   13.80
  -2   5   3   82.49   12.70
  -2  -5  -3   79.79    8.20
  -2   5   3   71.39    8.00
  -2   5   3   82.99   16.60
   2  -5   3   67.79   10.40
   2  -5   3   88.79    7.60
   2  -5  -3   69.19    9.70
  -2  -5   3   92.59   15.30
  -2   5  -3   73.09    4.90
   2  -5  -3   82.19   10.30
  -2   5  -3   76.19   11.80
  -2   5  -3   79.49    6.60
   2   5   3   80.79   14.10
  -2  -5   3   77.69    8.00
  -3   5   3  457.05   22.90
  -3  -5  -3  427.26   33.80
   3  -5   3  463.25   29.20
  -3  -5  -3  456.45   22.70
  -3   5   3  416.56   29.20
  -3   5   3  472.85   39.40
   3   5  -3  401.96   34.30
  -3  -5   3  471.45   22.40
  -3  -5   3  457.95   34.80
   3   5   3  429.86   33.50
  -3   5  -3  474.15   18.70
   3  -5  -3  470.25   25.70
  -3   5  -3  450.65   26.20
  -4   5   3  217.18   16.40
   4  -5   3  231.08   20.60
  -4   5   3  221.48   20.20
   4   5  -3  218.38   27.20
  -4  -5  -3  228.88   16.80
  -4   5  -3  225.08   13.40
   4  -5  -3  242.58   17.90
  -4   5  -3  223.88   15.70
  -4  -5   3  259.47   17.30
  -4  -5   3  231.58   27.30
  -5  -5  -3  172.08   15.80
   5  -5   3  162.58   14.60
  -5  -5  -3  172.48    7.90
  -5   5   3  167.98   16.10
   5  -5   3  165.68   12.40
   5  -5   3  185.08   19.00
   5   5  -3  176.28    9.20
   5  -5  -3  190.28   15.90
  -5  -5   3  164.78    7.70
   5  -5  -3  174.98   11.50
  -5  -5   3  182.68   15.70
   5  -5  -3  195.08   16.40
  -5   5  -3  153.98   12.90
   5   5   3  170.08    8.70
   6  -5   3   49.80   14.90
  -6   5   3   52.09   11.80
   6   5  -3   62.89    5.70
   6  -5   3   67.89   10.00
  -6  -5  -3   66.29   10.60
   6  -5   3   59.69    7.70
  -6  -5  -3   61.19    4.60
  -6   5  -3   75.69   10.30
  -6  -5   3   79.79   11.30
   6   5   3   69.09    5.50
  -6  -5   3   64.09    4.80
   6  -5  -3   63.69   11.30
   6  -5  -3   72.99   11.10
   6  -5  -3   65.29    8.00
  -7  -5  -3   64.89    5.00
   7  -5   3   67.39    9.30
  -7   5   3   58.09   21.90
   7  -5   3   64.09   12.70
   7  -5   3   53.79   14.10
  -7  -5  -3   58.49   12.40
   7  -5  -3   59.29    8.20
   7   5   3   61.49    7.20
   7  -5  -3   61.69   12.10
  -7  -5   3   67.49   13.50
  -7  -5   3   64.39    5.50
  -8  -5  -3   57.29   13.90
   8  -5   3   47.00   11.80
   8  -5   3   42.60    8.60
  -8  -5  -3   58.29    4.90
   8  -5   3   48.90   13.90
  -8  -5   3   49.30    4.80
   8  -5  -3   59.09    9.90
   8  -5  -3   47.40   11.10
  -8  -5   3   74.09   25.00
   8   5   3   48.20    4.90
  -9  -5  -3   69.69    5.10
   9  -5   3   81.69    9.80
   9  -5   3   70.69   14.20
  -9  -5   3   65.39    5.60
   9   5   3   82.59    8.60
   9  -5  -3   70.59    9.20
   9  -5  -3   67.39   12.70
  10   5  -3    7.20    3.50
  10  -5   3   -2.90    2.80
 -10  -5  -3    3.90    1.80
  10   5   3    9.00    3.40
  10  -5  -3    6.50    4.30
 -10  -5   3    2.80    2.10
  10  -5  -3    8.30    4.90
 -11  -5  -3    5.10    1.90
  11  -5   3    4.10    3.50
  11   5  -3   10.20    3.80
  11  -5   3   10.50    4.40
 -11  -5   3    9.40    2.40
  11   5   3    6.80    3.40
  11  -5  -3   10.50    4.30
  11  -5  -3   -1.60    3.10
  12   5  -3    1.40    2.10
  12  -5   3   -1.80    1.90
  12  -5   3    1.30    2.40
  12  -5  -3   -1.80    1.90
 -12  -5   3   -2.20    1.50
  12  -5  -3    0.10    2.30
   0  -6   3   10.90    8.70
   0  -6   3   22.20    8.20
   0  -6   3   17.20    4.10
   0  -6   3   23.60    5.10
   0   6   3    8.80    7.90
  -1  -6  -3  274.17   15.10
  -1   6   3  278.57   17.40
  -1   6   3  325.57   35.70
   1   6  -3  275.87   30.60
   1  -6   3  271.17   23.10
  -1   6   3  245.78   25.70
   1  -6   3  284.27   16.80
  -1  -6   3  298.17   23.50
   1   6   3  266.47   38.00
   1  -6  -3  290.17    9.50
  -1  -6   3  296.37   15.90
  -1  -6   3  283.37   17.90
  -1   6  -3  317.97   32.70
  -1  -6   3  320.87   29.00
   1   6   3  261.67   26.90
   2  -6   3  529.25   24.40
  -2  -6  -3  537.25   28.80
  -2   6   3  541.75   26.10
   2  -6   3  591.14   35.10
  -2   6   3  566.74   39.30
   2   6  -3  580.64   43.30
  -2  -6   3  589.74   25.20
  -2  -6   3  583.94   42.50
   2   6   3  580.54   41.60
   2  -6  -3  570.74   32.30
  -2   6  -3  529.05   36.20
   3  -6   3  128.99   16.90
  -3  -6  -3  105.69    6.00
  -3  -6  -3  127.39   11.90
   3  -6   3  107.89    9.10
  -3   6   3  122.09   12.20
   3   6  -3   98.19   28.20
  -3  -6   3  130.49    6.20
   3  -6  -3  154.48   16.20
  -3   6  -3   99.59   16.20
  -3   6  -3  131.69   10.00
   3   6   3  158.98   23.80
  -3  -6   3  126.79   11.70
  -3  -6   3  170.18   25.10
   3   6   3  118.69    7.40
   4  -6   3  179.18   15.50
   4   6  -3  194.68   10.00
   4  -6   3  189.68   20.90
  -4   6   3  182.88   16.10
  -4  -6  -3  200.88   16.50
   4  -6   3  181.78   12.30
  -4  -6   3  161.18   18.20
   4   6   3  173.38    9.20
   4  -6  -3  172.78   12.00
  -4   6  -3  195.88   13.50
   4  -6  -3  189.58   16.10
  -4  -6   3  182.28    7.90
  -4   6  -3  180.28   28.60
  -4  -6   3  187.68   15.50
   4  -6  -3  196.08   18.60
  -5  -6  -3  142.69   15.20
   5   6  -3  140.09    8.80
   5  -6   3  169.48   16.00
  -5  -6  -3  134.39    7.20
   5  -6   3  138.39   11.20
  -5   6   3  127.59   15.10
   5  -6   3  146.09   18.70
   5  -6  -3  144.29   15.10
   5  -6  -3  134.79   10.60
   5   6   3  145.99    8.40
  -5  -6   3  133.99    6.90
  -5  -6   3  125.49   10.70
  -5  -6   3  142.59   14.80
   5  -6  -3  121.49   14.60
  -5   6  -3  131.49   12.50
  -6  -6  -3  157.08    8.00
   6  -6   3  172.18   20.60
   6   6  -3  180.88   10.90
  -6   6   3  191.98   20.60
  -6  -6  -3  173.98   18.20
   6  -6   3  174.48   13.10
   6  -6   3  169.48   17.00
  -6  -6   3  177.18   17.60
  -6  -6   3  163.08    8.10
   6  -6  -3  177.58   17.80
   6  -6  -3  140.29   13.40
  -6  -6   3  159.78   12.30
   6  -6  -3  151.28   17.20
   6   6   3  158.18    9.10
  -7  -6  -3   20.00    7.30
   7  -6   3   16.40    8.90
   7  -6   3   11.60    5.30
   7  -6   3    6.00    5.50
  -7  -6  -3   12.40    2.90
   7  -6  -3    5.20    4.90
   7   6   3   11.80    3.30
   7  -6  -3    3.00    4.10
  -7  -6   3    9.90    2.70
  -7  -6   3   13.60    7.20
  -8  -6  -3  102.29    6.40
   8  -6   3  119.99   11.80
   8  -6   3   94.29   14.10
   8  -6  -3   89.49   10.30
   8   6   3   91.59    7.10
  -8  -6   3   91.29    6.50
   8  -6  -3   86.59   13.30
   9  -6   3   44.30    8.70
  -9  -6  -3   48.30    4.50
   9  -6   3   35.50   10.80
   9  -6  -3   41.00    8.00
   9  -6  -3   48.90   11.00
  -9  -6   3   52.59    4.90
  10  -6   3   25.60    6.50
  10  -6   3   24.80    8.20
 -10  -6  -3   30.20    3.70
  10   6  -3   28.60    6.10
  10   6   3   18.20    4.10
 -10  -6   3   31.30    3.70
  10  -6  -3   28.00    8.20
  10  -6  -3   31.70    7.10
 -11  -6  -3    1.90    1.50
  11  -6   3   -0.80    3.00
  11  -6   3   -0.90    2.30
  11   6  -3    2.70    4.40
  11   6   3   -0.70    2.10
  11  -6  -3    0.20    2.70
 -11  -6   3   -1.40    1.20
  11  -6  -3    0.80    2.60
  12  -6   3    8.30    2.60
  12  -6   3   12.90    4.30
  12  -6  -3   16.00    3.70
  12  -6  -3    3.50    2.20
   0  -7   3 1321.67   58.79
   0   7   3 1324.77   73.19
   0  -7  -3 1289.97   35.60
   0  -7  -3 1177.68   29.30
   0  -7   3 1308.17   38.90
   0  -7   3 1165.68   36.60
   1  -7   3   47.00   10.10
   1  -7   3   70.09    7.30
  -1  -7  -3   77.99    8.50
  -1  -7  -3   68.69    4.80
   1  -7   3   83.39   17.30
   1   7   3   38.50   19.30
  -1  -7   3   86.79   14.20
  -1  -7   3   78.79    8.80
  -1  -7   3   38.00   15.90
  -1  -7   3   73.89    7.40
   1  -7  -3   59.69   13.70
  -1  -7   3   75.59    4.50
   1   7   3  122.89   29.90
   2   7  -3  269.17   12.50
   2  -7   3  259.87   18.10
  -2   7   3  295.87   20.00
   2  -7   3  312.77   27.70
   2  -7   3  250.77   21.10
   2  -7   3  290.77   15.90
  -2  -7  -3  302.47   18.30
  -2  -7  -3  277.27   10.50
  -2  -7   3  263.17   27.70
   2   7   3  409.96   73.79
   2  -7  -3  286.67   15.30
   2   7   3  262.57   36.60
  -2  -7   3  301.97   18.50
   2  -7  -3  269.87   24.30
  -2  -7   3  272.07    9.90
   2   7   3  295.07   12.70
  -2  -7   3  281.07   39.60
  -3  -7  -3   94.29    9.80
   3  -7   3   95.69    7.60
  -3  -7  -3   99.09   11.10
   3  -7   3   94.89   16.00
   3   7  -3   87.59    6.90
   3  -7   3   90.69   10.70
   3  -7   3   90.79    9.00
  -3  -7  -3   91.09    5.80
  -3   7   3  100.89   12.50
  -3  -7   3   96.29    5.60
   3  -7  -3   96.79    9.10
   3  -7  -3  113.79   15.70
   3   7   3   99.49    7.00
  -3  -7   3  100.59    9.40
  -3  -7   3  101.99   11.30
  -4   7   3   99.69   12.40
   4  -7   3   78.49    6.40
   4  -7   3  103.99   16.20
  -4  -7  -3   90.89    5.90
   4  -7   3  103.09   12.40
   4   7  -3   98.49    7.30
  -4  -7  -3   77.79    9.00
  -4  -7  -3   97.49   11.30
   4  -7   3   86.89    9.40
  -4  -7   3   78.49    5.30
   4   7   3   90.89    6.80
  -4  -7   3   87.39    8.90
   4  -7  -3   83.49   11.20
  -4  -7   3   97.29   11.80
   4  -7  -3   89.79    9.00
   4  -7  -3   75.89   14.60
   5  -7   3   41.50   11.60
  -5  -7  -3   46.30    8.20
   5  -7   3   40.50    4.30
  -5   7   3   57.69   12.30
  -5  -7  -3   47.20    4.50
   5  -7   3   49.10   13.80
  -5  -7  -3   58.09    8.90
   5   7  -3   46.90    7.90
  -5  -7   3   41.70    7.30
   5  -7  -3   45.70    9.70
  -5  -7   3   60.99    9.80
  -6  -7  -3    7.50    2.60
   6  -7   3    8.60    4.60
   6  -7   3    3.80    7.40
  -6  -7  -3   -0.70    6.10
   6   7  -3   14.90    3.70
   6  -7   3    8.30    5.80
   6   7   3    6.90    2.80
   6  -7  -3    5.20    4.10
  -6  -7   3    6.40    2.30
  -6  -7   3   -3.50    3.60
  -6  -7   3    0.60    5.50
  -7  -7  -3  214.08    9.90
   7  -7   3  199.98   15.30
   7  -7   3  220.88   20.60
  -7  -7  -3  204.68   26.00
   7  -7  -3  198.28   14.90
  -7  -7   3  166.18   23.70
  -7  -7   3  192.88   14.00
   7  -7  -3  221.98   21.20
  -7  -7   3  196.38    9.50
   7   7   3  205.38   11.00
  -8  -7  -3   25.60    4.70
   8  -7   3   11.90    5.40
   8  -7   3   20.80    7.90
  -8  -7   3   18.90    4.10
   8  -7  -3   23.40    6.50
   8   7   3   19.30    4.10
   8  -7  -3   14.80    7.40
   9  -7   3   57.39   12.40
   9  -7   3   78.69    9.80
  -9  -7  -3   70.59    5.50
   9  -7  -3   61.69   12.70
   9  -7  -3   79.49    9.60
  -9  -7   3   73.39    5.80
  10   7  -3    2.00    2.20
  10  -7   3    0.00    2.90
 -10  -7  -3    6.70    2.70
  10  -7   3    0.40    3.80
 -10  -7   3    0.90    1.80
  10  -7  -3    3.80    3.80
  10   7   3    0.60    2.30
  10  -7  -3   -1.10    2.50
  11  -7   3    7.30    3.10
  11  -7   3   10.30    4.50
 -11  -7  -3    4.80    1.80
  11   7  -3   10.30    2.80
 -11  -7   3   10.50    1.90
  11  -7  -3    4.40    3.60
  11  -7  -3    6.90    3.20
   0  -8   3   19.00    2.70
   0  -8   3   26.90   10.60
   0  -8  -3   14.70    2.60
   0  -8  -3   13.00    7.40
   0  -8   3   17.00    4.40
   0   8   3   10.90    4.00
   0  -8   3   13.30    4.40
   0  -8  -3   19.30    4.20
   1  -8   3  152.38   21.30
   1  -8   3  152.38   13.10
   1  -8   3  141.19    6.00
   1   8  -3  108.59   13.00
  -1  -8  -3  147.29   11.90
  -1  -8  -3  142.39    7.20
   1  -8   3  128.69   10.30
  -1   8   3  139.49   11.00
  -1  -8   3  126.09   12.50
  -1  -8   3  142.69   20.10
   1  -8  -3  148.79   19.40
  -1  -8   3  128.59   10.70
   1  -8  -3  133.39    6.50
  -1  -8   3  140.79    6.70
   1   8   3  142.39    8.90
  -2  -8  -3  106.29   10.50
   2  -8   3  133.89   19.90
  -2  -8  -3  124.49   12.50
   2  -8   3  130.09   10.00
   2   8  -3  130.89    8.70
   2  -8   3  105.79   11.40
  -2  -8  -3  114.39    6.70
   2   8   3  138.79    8.70
  -2  -8   3  142.69   19.80
   2  -8  -3  142.69   18.80
  -2  -8   3  129.09    6.60
  -2  -8   3  131.69   11.00
  -2  -8   3  129.39   12.60
   2  -8  -3  128.29    6.60
  -3  -8  -3   24.50    6.20
   3  -8   3   24.20    4.90
   3   8  -3   28.00    4.80
   3  -8   3   25.90    6.60
  -3  -8  -3   25.00    3.50
   3  -8   3   18.20    7.00
   3  -8   3    7.40    6.80
   3  -8  -3   25.60    6.70
   3  -8  -3   19.50    8.10
   3  -8  -3   24.10    7.60
  -3  -8   3   22.70    3.50
  -3  -8   3   13.40    6.40
  -3  -8   3   24.60    5.70
  -3  -8   3   23.20    6.50
   3   8   3   16.00    3.70
   4  -8   3   34.90   14.00
   4  -8   3   47.70   10.80
  -4  -8  -3   34.60    9.20
   4   8  -3   44.50    5.60
   4  -8   3   33.10    7.70
   4  -8   3   37.40    4.90
  -4  -8  -3   33.20    4.00
  -4   8   3   29.80   12.30
  -4  -8  -3   40.40    7.20
   4  -8  -3   47.40   11.00
  -4  -8   3   35.90    7.40
  -4  -8   3   41.70    4.20
   4  -8  -3   52.49   13.80
  -4  -8   3   32.80   11.80
  -4  -8   3   52.19   10.60
   4   8   3   44.60    5.40
   4  -8  -3   46.80    8.60
   5   8  -3  144.09   10.00
   5  -8   3  146.49    8.00
   5  -8   3  140.09   12.70
  -5  -8  -3  149.19    8.10
   5  -8   3  139.99   15.50
   5  -8   3  162.58   23.50
  -5  -8  -3  163.08   13.30
  -5  -8  -3  160.58   17.80
   5  -8  -3  152.38   16.70
  -5  -8   3  143.79    7.80
  -5  -8   3  144.39   16.60
  -5  -8   3  127.39   11.00
   5   8   3  142.19    9.40
   5  -8  -3  148.69   21.20
  -5  -8   3  146.69   21.20
   5  -8  -3  154.58   12.80
  -6  -8  -3   41.70    4.60
   6  -8   3   35.00   10.30
  -6  -8  -3   50.99   11.50
   6  -8   3   22.50   12.40
   6   8  -3   55.29    6.20
   6  -8   3   43.90    8.50
  -6  -8  -3   35.40    6.90
   6  -8  -3   56.99   12.80
  -6  -8   3   41.90   13.50
  -6  -8   3   42.20    7.30
   6   8   3   50.09    5.80
  -6  -8   3   46.10    4.70
   6  -8  -3   46.10    8.70
   6  -8  -3   35.00    4.70
  -6  -8   3   39.90   12.60
   7  -8   3   22.40    6.80
   7  -8   3   19.80    7.70
  -7  -8  -3   21.80    3.90
   7  -8   3   51.49   20.80
   7  -8  -3   23.20    6.60
   7   8   3   23.20    4.60
  -7  -8   3   21.70    3.80
  -7  -8   3    9.90    4.40
  -7  -8   3   -8.10   11.10
   7  -8  -3   28.40    8.80
  -8  -8  -3   31.80    3.80
   8  -8   3   33.10    9.60
   8  -8   3   40.50    8.10
   8  -8  -3   21.80    7.80
   8  -8  -3   20.90    6.20
   8   8   3   28.00    4.70
  -8  -8   3   29.80    4.00
   9  -8   3    7.60    4.20
   9  -8   3    1.50    4.60
  -9  -8  -3    5.80    2.20
   9   8   3    2.50    3.20
   9  -8  -3    7.20    5.00
   9  -8  -3    5.20    3.70
  -9  -8   3    5.30    2.30
  10  -8   3   -1.90    2.80
 -10  -8  -3    2.10    1.50
  10   8  -3    2.30    2.60
  10  -8   3   -2.90    4.50
 -10  -8   3    0.50    1.40
  10  -8  -3    2.40    3.90
  10   8   3    0.90    2.90
  11   8  -3    2.00    2.50
  11  -8   3    1.80    2.60
 -11  -8  -3    2.90    1.10
  11  -8  -3    4.10    2.40
  11  -8  -3   -1.10    2.10
   0   9   3   42.30    5.30
   0  -9  -3   57.39   14.80
   0   9  -3   41.80    6.00
   0  -9   3   35.00    6.80
   0  -9   3   38.00    3.60
   0  -9   3   32.80   13.10
  -1  -9  -3   43.00    4.20
   1  -9   3   67.89   18.20
   1  -9   3   34.10    8.50
   1  -9   3   46.80    7.60
  -1  -9  -3   31.80    7.10
  -1   9   3   38.90    5.30
   1  -9   3   38.50    3.60
   1   9  -3   49.20    6.80
  -1  -9  -3   42.90   14.90
  -1  -9   3   45.80    7.80
  -1  -9   3   56.69   15.40
   1   9   3   48.30    5.30
   1  -9  -3   53.29   14.40
  -1  -9   3   41.00    9.40
   1  -9  -3   43.60    3.90
   2  -9   3   39.90   15.00
  -2  -9  -3   45.70    9.80
  -2  -9  -3   47.70    8.50
   2  -9   3   49.80   11.40
   2  -9   3   50.19    6.80
  -2  -9  -3   55.19    4.90
  -2  -9   3   59.49   14.40
   2   9   3   51.19    6.10
  -2  -9   3   47.20    8.10
   2  -9  -3   48.50   10.30
   2  -9  -3   59.39    4.10
   2  -9  -3   71.59   17.30
  -2  -9   3   55.39   15.90
  -2  -9   3   58.99    4.80
   3  -9   3   41.60    9.50
  -3  -9  -3   23.50    8.10
   3  -9   3   40.50    5.40
   3  -9   3   32.80   13.00
   3   9  -3   34.00    6.00
  -3  -9  -3   32.40    7.60
  -3  -9  -3   36.80    4.30
   3  -9  -3   36.40   14.60
  -3  -9   3   34.00    7.10
   3   9   3   45.30    5.70
  -3  -9   3   16.50    8.80
  -3  -9   3   38.90    4.30
   3  -9  -3   48.50   10.80
  -3  -9   3   38.10   13.90
  -4  -9  -3  103.99   11.30
  -4  -9  -3  144.09   17.50
   4  -9   3  139.99   15.40
   4  -9   3  139.69   30.10
  -4  -9  -3  128.59    7.60
   4   9  -3  131.99    9.80
   4  -9   3  135.39    9.20
  -4  -9   3  113.19   19.10
  -4  -9   3  131.09    7.40
   4  -9  -3  126.79   12.10
  -4  -9   3  111.79   30.80
   4  -9  -3  143.79   20.10
  -4  -9   3  114.59   11.20
   4   9   3  127.89    9.10
   4  -9  -3  144.49   16.00
   5  -9   3   32.60    7.60
   5  -9   3   39.70   10.70
   5  -9   3   45.60   16.50
  -5  -9  -3   44.60    4.80
  -5  -9  -3   55.89    9.30
   5  -9   3   38.30    4.00
   5   9  -3   41.00    5.70
  -5  -9   3   41.70   15.10
   5   9   3   53.39    6.00
   5  -9  -3   64.19   19.20
  -5  -9   3   46.30    4.70
   5  -9  -3   44.30    6.00
   5  -9  -3   40.10   10.50
  -5  -9   3   26.30    6.30
   5  -9  -3   26.90    7.00
  -6  -9  -3  139.39   14.10
   6  -9   3  175.28   14.30
   6   9  -3  159.48   10.50
   6  -9   3  136.59   16.50
  -6  -9  -3  120.19    8.80
   6  -9   3  166.08   27.90
   6  -9  -3  172.28   15.50
  -6  -9   3  169.58   17.10
   6   9   3  156.78   10.00
   6  -9  -3  114.89   11.80
   6  -9  -3  159.28   17.20
  -6  -9   3  126.89    8.80
  -6  -9   3  100.89   22.80
   7  -9   3   11.70    6.00
   7  -9   3   12.00    5.30
  -7  -9  -3   21.30    3.70
   7  -9  -3   13.90    5.20
  -7  -9   3   14.50    3.00
   7  -9  -3   14.50    6.90
  -7  -9   3   10.20    4.20
   7   9   3   15.70    3.90
  -8  -9  -3    8.00    2.40
   8  -9   3    8.10    4.50
   8  -9   3    5.00    3.90
   8  -9  -3    5.40    6.00
  -8  -9   3    7.50    2.50
   8  -9  -3    4.80    3.80
   9  -9   3   12.50    5.50
  -9  -9  -3   16.60    4.60
   9  -9  -3    7.60    3.80
  -9  -9   3   11.40    2.50
   9  -9  -3   10.60    5.00
   9   9   3    5.30    4.00
 -10  -9  -3   24.00    2.60
  10  -9   3   18.20    5.30
  10  -9  -3   16.20    3.90
  10  -9  -3   18.90    5.80
   0 -10  -3   43.80    4.20
   0 -10  -3   43.20    7.90
   0 -10  -3   39.30    8.50
   0 -10   3   42.40   15.60
   0 -10  -3   49.30   13.60
   0 -10   3   39.20    3.60
   0 -10   3   33.00    6.70
   0  10  -3   49.00    6.80
   0  10   3   44.50    5.80
  -1 -10  -3  248.88   29.90
  -1 -10  -3  224.48    9.70
   1 -10   3  230.78   29.30
  -1 -10  -3  210.08   15.40
   1 -10   3  191.88   15.80
  -1  10   3  221.68   12.50
   1  10  -3  233.88   12.90
   1 -10   3  226.88   14.70
   1 -10  -3  221.18    8.50
  -1 -10   3  237.18    9.30
   1 -10  -3  206.08   14.80
   1 -10  -3  214.58   28.00
  -1 -10   3  230.48   15.60
  -1 -10   3  255.97   30.20
   1 -10  -3  219.88   17.60
   1  10   3  241.18   13.00
  -2 -10  -3   -1.40    8.10
  -2 -10  -3    3.70    3.20
   2 -10   3    6.20    4.50
   2 -10   3    6.80    3.60
   2  10  -3    9.70    3.60
   2 -10   3   17.50    9.80
  -2 -10  -3   11.80    3.00
  -2 -10   3    8.70    3.90
   2 -10  -3    8.10    3.60
   2 -10  -3   -5.50    6.80
  -2 -10   3   20.10   10.80
  -2 -10   3   12.20    2.70
   2  10   3    4.10    2.70
   2 -10  -3    7.10    5.40
   3 -10   3   38.00   13.90
   3 -10   3   58.39    6.60
  -3 -10  -3   53.79    5.00
   3 -10   3   53.79   10.70
  -3 -10  -3   41.30   14.50
  -3 -10  -3   45.60    8.60
   3  10  -3   53.99    6.50
  -3 -10   3   44.30    8.20
   3 -10  -3   49.30    6.70
   3 -10  -3   51.39   11.20
  -3 -10   3   53.89    4.70
   3 -10  -3   37.50   14.10
  -3 -10   3   18.50   12.40
   3  10   3   47.40    6.00
  -4 -10  -3  -16.00    7.90
   4 -10   3   13.10   11.90
   4 -10   3    4.10    2.30
  -4 -10  -3    6.60    2.50
   4  10  -3    9.40    3.70
  -4 -10  -3   -0.60    3.00
   4 -10   3    5.30    5.10
   4 -10  -3    0.50   16.10
   4 -10  -3   11.70    5.80
  -4 -10   3    7.70    2.70
   4  10   3    2.70    2.70
  -4 -10   3  -10.10   10.50
   4 -10  -3    8.30    3.70
  -4 -10   3    3.90    3.80
   5 -10   3    9.00    2.20
   5 -10   3   13.40    6.50
  -5 -10  -3    4.80    3.20
   5  10  -3   10.30    3.90
  -5 -10  -3   12.40    3.10
   5 -10   3    4.40   15.70
  -5 -10   3   10.00    2.80
   5 -10  -3   10.50    3.10
   5 -10  -3    6.00    4.90
  -5 -10   3   10.50    4.10
   5  10   3   12.50    3.60
  -5 -10   3   25.70   12.90
   6 -10   3    5.60    4.40
  -6 -10  -3    2.50    3.70
  -6 -10  -3    7.30    2.50
  -6 -10   3    8.20    2.40
  -6 -10   3    0.30    2.90
   6  10   3    8.10    3.20
   6 -10  -3    9.50    5.50
   6 -10  -3    5.00    1.90
   7 -10   3   33.80    8.60
  -7 -10  -3   23.70    4.90
  -7 -10  -3   42.80    4.20
   7  10   3   31.50    5.00
   7 -10  -3   26.10    8.00
  -7 -10   3   38.40    4.10
  -7 -10   3   37.20    7.00
  -8 -10  -3   14.70    3.00
   8 -10   3   16.90    6.10
   8 -10  -3    8.80    4.90
  -8 -10   3   15.40    2.80
  -9 -10  -3   15.50    2.50
   9 -10   3   12.80    4.90
   9 -10  -3    8.80    4.40
  -9 -10   3   12.60    2.40
   0 -11   3  179.88   28.50
   0  11   3  173.88   13.80
   0 -11  -3  178.08   16.90
   0 -11   3  212.48   16.00
   0 -11  -3  212.38   29.90
   0 -11  -3  176.88   15.70
   0  11  -3  204.68   11.80
   1 -11   3    6.50    4.10
  -1  11   3    1.50    3.00
   1  11  -3   -0.40    3.00
  -1 -11  -3   24.10   12.60
   1 -11   3   -2.90   10.60
  -1 -11  -3    6.90    4.30
   1 -11  -3    6.90    5.40
   1 -11  -3   -4.50   11.20
   1 -11  -3   10.10    5.40
  -1 -11   3    2.00    3.60
  -1 -11   3   36.50   13.30
   1 -11  -3   10.50    2.90
  -1 -11   3   10.70    4.20
   1  11   3    9.30    3.80
  -2 -11  -3  145.49    7.50
   2 -11   3  100.29   11.50
   2 -11   3  146.49   11.00
  -2 -11  -3  139.19   12.60
   2 -11   3  196.18   28.10
   2  11  -3  137.29    9.80
  -2 -11  -3  169.08   27.20
  -2 -11   3  144.79    7.20
   2  11   3  147.79   10.10
  -2 -11   3  138.49   36.40
   2 -11  -3  144.09   11.70
  -2 -11   3  144.89   12.30
   2 -11  -3  118.89   13.50
   3 -11   3   11.70    5.00
   3 -11   3   11.50    3.50
   3 -11   3   19.60   11.40
  -3 -11  -3   13.00    5.00
  -3 -11  -3   42.10   17.60
   3  11  -3   18.00    4.70
  -3 -11  -3   19.80    3.50
  -3 -11   3   16.10    2.90
   3 -11  -3   13.90    4.30
  -3 -11   3   46.00   13.70
   3  11   3   11.80    3.70
  -3 -11   3   13.60    5.60
   3 -11  -3   26.20    7.60
   4  11  -3   27.30    5.30
   4 -11   3   23.30    6.60
  -4 -11  -3   28.60    6.50
   4 -11   3   19.50    3.20
  -4 -11  -3   27.10    4.10
   4 -11  -3   33.90    5.70
  -4 -11   3   35.20    6.80
   4  11   3   34.00    5.70
  -4 -11   3   35.30    4.20
   4 -11  -3   29.90    8.50
   5 -11   3   24.80    7.50
  -5 -11  -3   31.90    3.80
  -5 -11  -3   30.60    6.00
   5 -11  -3   31.50    8.60
   5  11   3   25.50    4.70
   5 -11  -3   30.10    4.10
  -5 -11   3   29.70    6.30
  -5 -11   3   28.00    3.80
   6 -11   3    1.30    3.30
  -6 -11  -3    3.70    1.90
  -6 -11  -3    3.10    3.00
   6 -11  -3   -1.30    3.30
  -6 -11   3    1.10    1.70
  -6 -11   3    3.40    2.90
   6  11   3   -0.10    1.90
  -7 -11  -3   18.10    4.60
   7 -11   3   17.20    6.20
  -7 -11  -3   31.20    5.60
  -7 -11   3   19.10    4.20
   7 -11  -3   20.70    8.40
  -8 -11  -3   -1.00    1.20
   8 -11   3    1.40    2.70
  -8 -11   3    0.60    1.30
   8 -11  -3    2.40    2.70
   0 -12   3   51.39    7.00
   0  12   3   42.50    5.80
   0 -12  -3   42.10    7.30
   0 -12  -3   33.70    3.40
  -1 -12  -3   84.69    4.90
  -1 -12  -3   84.19    8.90
   1 -12   3   79.49    8.30
   1 -12  -3   56.69    8.30
   1 -12  -3   81.29    8.70
   1  12   3   66.09    7.00
  -1 -12   3   72.19    8.20
  -2 -12  -3    1.30    1.40
   2 -12   3    1.10    1.80
  -2 -12  -3    4.30    3.10
   2 -12  -3    1.60    3.50
   2  12   3    0.70    2.40
  -2 -12   3   -0.80    2.10
   2 -12  -3    1.20    2.30
  -2 -12   3    0.10    1.30
  -3 -12  -3   15.10    4.60
  -3 -12  -3   15.80    2.80
   3 -12   3   14.10    3.20
   3 -12   3   11.20    6.00
   3  12   3   17.80    4.00
   3 -12  -3   13.60    4.00
  -3 -12   3   22.60    3.00
   3 -12  -3   14.00    5.70
  -3 -12   3   23.40    5.50
  -4 -12  -3   50.19    7.90
  -4 -12  -3   59.79    4.60
   4 -12   3   31.30    7.60
   4 -12   3   39.80    3.70
  -4 -12   3   52.99    6.80
   4 -12  -3   39.10    8.30
   4 -12  -3   45.30    5.10
  -4 -12   3   59.49    4.40
   4  12   3   46.40    5.60
   5 -12   3    6.90    4.00
  -5 -12  -3   10.20    2.40
  -5 -12  -3   11.40    3.60
  -5 -12   3    8.20    3.60
   5  12   3    5.10    2.60
  -5 -12   3   13.30    3.40
   5 -12  -3    5.70    4.00
  -6 -12  -3    5.20    3.00
   6 -12   3    2.20    3.20
  -6 -12   3    3.80    2.80
  -6 -12   3   10.60    2.20
   6 -12  -3    5.30    3.90
  -7 -12  -3    2.80    1.40
  -7 -12   3    3.40    1.70
   7 -12  -3    2.80    2.70
  -7 -12   3    2.80    1.20
   0  13   3    9.90    3.20
   0 -13  -3   21.50    5.10
   0 -13   3   11.90    3.50
   1 -13   3   -1.30    1.70
  -1 -13  -3    3.30    2.60
   1 -13  -3    0.50    2.50
  -1 -13   3   -0.50    1.80
   1  13   3   -2.60    1.70
   2 -13   3   62.89    5.60
  -2 -13  -3   46.80    8.40
  -2 -13  -3   57.69    3.50
   2 -13  -3   61.69    7.60
   2  13   3   60.09    5.20
  -2 -13   3   55.29    6.40
  -3 -13  -3    4.40    3.10
  -3 -13  -3    7.70    1.80
   3 -13   3    5.00    1.50
  -3 -13   3    3.90    2.60
   3 -13  -3    4.80    3.80
   3  13   3    7.30    2.70
   3 -13  -3    3.80    2.10
  -4 -13  -3   19.20    2.40
  -4 -13  -3   21.10    4.30
  -4 -13   3   19.50    2.20
  -4 -13   3   24.80    4.50
   4  13   3   22.40    4.00
  -5 -13  -3   14.40    3.20
  -5 -13  -3   13.50    2.00
  -5 -13   3    5.90    2.50
  -5 -13   3   10.40    1.60
   5 -13  -3    7.90    3.80
   0 -14   3    0.40    1.40
   0 -14  -3   -1.10    1.30
   1 -14   3   18.20    2.50
  -1 -14  -3    8.70    2.70
   1 -14  -3   11.30    2.70
  -1 -14   3   17.50    3.50
  -2 -14  -3    0.20    1.70
  -2 -14   3   -0.90    1.40
   2 -14  -3    0.20    1.10
   0   0   4  494.85   16.20
   0   0  -4  467.45   16.60
   0   0   4  535.85   13.60
   0   0  -4  523.45   21.30
   0   0   4  546.55   21.10
   0   0  -4  506.65   15.30
   0   0  -4  526.35   13.70
   1   0  -4    5.00    1.70
   1   0   4    1.00    1.40
  -1   0  -4    3.60    2.00
   1   0   4    2.60    2.50
   1   0  -4    5.70    1.30
   1   0  -4    4.80    1.80
  -1   0   4    4.00    1.20
  -1   0   4    3.50    1.70
  -1   0   4    3.90    2.40
  -1   0   4    5.10    1.80
   1   0  -4    7.00    3.10
  -2   0   4  827.32   24.90
   2   0   4  825.72   28.10
   2   0   4  840.42   25.20
  -2   0   4  844.12   32.20
   2   0  -4  894.51   24.20
   2   0   4  837.72   23.10
  -2   0   4  788.02   22.40
   2   0  -4  857.11   33.20
  -3   0   4  446.36   16.30
  -3   0   4  470.15   19.60
   3   0   4  498.95   15.30
   3   0   4  451.25   21.30
  -3   0   4  451.05   11.10
  -3   0   4  490.25   24.70
   3   0  -4  475.45   25.70
   3   0  -4  509.75   18.80
   3   0   4  473.65   16.10
   4   0  -4  960.10   41.90
  -4   0   4  973.60   39.90
  -4   0   4  877.11   28.40
   4   0   4  978.90   36.20
  -4   0   4  912.01   28.40
  -4   0   4 1021.50   34.40
  -5   0   4  361.56   17.30
  -5   0   4  387.06   22.10
  -5   0   4  355.86   24.50
  -5   0  -4  398.96   20.10
   5   0  -4  409.26   28.30
  -6   0  -4  185.08   14.60
  -6   0   4  186.38   20.90
  -7   0  -4  172.28   15.40
   7   0   4  183.38   14.60
  -7   0  -4  169.58   16.60
  -7   0   4  171.98   14.30
  -7   0   4  161.18   17.50
   7   0  -4  165.48   11.30
   7   0   4  170.38   11.10
  -8   0   4   -1.90    8.10
  -8   0   4    8.50    5.50
   8   0  -4   22.20    5.30
   8   0   4   13.20    5.00
   8   0   4   14.30    5.80
  -8   0  -4    5.10    5.10
   9   0   4   10.10    5.30
   9   0   4   29.90    6.50
  -9   0   4   14.10    7.80
   9   0  -4    5.40    4.10
  -9   0  -4   14.40    8.70
  10   0   4  132.39   11.30
  10   0  -4  115.69   11.30
  10   0   4  120.89   12.90
  11   0   4    8.50    4.30
  11   0  -4   11.30    4.80
  12   0  -4   39.60    7.20
  13   0  -4    1.90    2.30
  13   0   4    5.50    3.20
   0   1  -4 1251.97   30.50
   0  -1   4 1220.68   33.40
   0   1   4 1317.07   30.60
   0   1  -4 1272.87   37.60
   0  -1  -4 1335.67   31.20
   0   1   4 1238.68   40.80
   0  -1   4 1281.07   26.40
   0  -1   4 1283.27   37.00
   1  -1   4 1172.18   33.60
  -1   1   4 1070.59   38.00
  -1  -1  -4 1132.29   41.00
   1   1  -4 1154.28   29.00
  -1  -1  -4 1105.29   28.00
  -1   1   4 1120.49   29.20
   1   1  -4 1200.38   42.30
   1  -1   4 1157.68   31.20
   1  -1  -4 1140.19   27.10
  -1  -1   4 1136.69   28.60
  -1   1  -4 1146.19   22.10
  -1   1  -4 1174.38   32.50
  -1   1  -4 1115.99   28.50
   1  -1  -4 1174.58   29.90
  -1  -1   4 1160.18   29.60
   1  -1  -4 1048.60   38.90
   2  -1   4  112.09    5.70
  -2   1   4  120.29   11.50
   2  -1   4  104.39    9.10
  -2   1   4   99.99    5.80
   2   1  -4  110.79    9.10
   2   1  -4  105.59   10.90
  -2   1   4  112.89    8.00
  -2  -1   4  139.89    7.90
   2   1   4  119.59   11.40
  -2   1  -4  135.09    7.30
  -2  -1   4  153.28   12.30
   2   1   4  142.49    9.40
   2  -1  -4  140.79    6.90
   2  -1  -4  131.39   12.50
   2  -1  -4  123.29   10.30
  -3   1   4  139.99   17.20
  -3   1   4  144.39    7.70
   3   1  -4  155.78   14.40
   3  -1   4  147.59   12.00
  -3   1   4  155.08   10.60
  -3  -1   4  147.69   13.50
  -3  -1   4  165.18    9.60
   3  -1  -4  150.88    8.50
   3   1   4  140.59   13.60
   3   1   4  147.69   12.90
   3  -1  -4  146.69   14.70
  -4   1   4   30.50    4.00
  -4   1   4   39.20    7.30
   4  -1   4   31.80    7.40
  -4   1   4   22.30    5.30
   4   1  -4   26.10    6.20
  -4  -1   4   43.80    9.80
   4   1   4   30.50    7.70
  -4  -1   4   40.10    5.40
   4   1   4   32.10    5.50
   4  -1  -4   44.00    8.60
  -5   1   4  182.38   14.80
   5   1  -4  201.78   19.70
  -5  -1  -4  181.68   13.90
  -5   1   4  157.38   15.60
   5  -1   4  176.98   15.60
  -5   1   4  181.78   11.00
  -5  -1   4  198.68   15.50
  -5   1  -4  183.98   12.80
  -5   1  -4  185.18   12.90
   5  -1  -4  195.28   19.10
   5   1   4  185.98   15.30
  -5  -1   4  183.98   18.30
  -5  -1   4  181.98   12.70
  -6  -1  -4  277.37   18.70
  -6   1   4  267.47   15.00
   6  -1   4  272.27   21.00
  -6   1   4  252.47   20.60
  -6  -1   4  270.17   20.70
  -6   1  -4  270.77   17.10
  -6  -1   4  278.37   17.30
  -6   1  -4  252.77   17.80
   7  -1   4  189.48   15.70
  -7   1   4  199.48   14.50
  -7   1   4  175.98   18.40
  -7  -1  -4  186.58   16.60
  -7  -1   4  178.38   15.60
  -7  -1   4  188.88   19.30
   7   1   4  166.58   11.00
  -7   1  -4  209.68   17.70
   7  -1  -4  182.98   11.80
   7   1   4  184.48   14.90
  -7   1  -4  202.18   15.90
   8  -1   4    5.80    4.60
   8   1  -4    4.30    3.20
  -8  -1  -4    5.60    5.80
  -8   1   4   16.50    5.50
  -8  -1  -4   -2.50    6.60
  -8   1   4    1.60    6.80
   8  -1   4    9.40    4.00
  -8  -1   4    4.10    2.60
  -8  -1   4   15.00    7.30
   8  -1  -4    3.90    3.30
  -8   1  -4    5.90    7.40
  -8   1  -4    2.60    4.50
  -8  -1   4    9.60    5.10
   8  -1  -4    0.30    4.60
   8   1   4    0.60    4.10
   8   1   4    4.20    3.80
   9   1  -4  103.49   10.50
   9  -1   4  104.49    9.80
   9  -1   4   99.79   12.40
  -9  -1  -4  116.59   16.40
   9  -1  -4  111.99   12.50
   9   1   4  114.89   10.30
   9  -1  -4   90.79   10.10
  -9  -1   4   84.69   13.80
  -9   1  -4   76.09   14.30
  10   1  -4  194.68   14.20
  10  -1   4  177.68   13.50
  10  -1   4  178.48   16.30
  10   1   4  180.18   13.00
  10  -1  -4  144.19   16.70
  10  -1  -4  173.18   13.90
  11   1  -4   10.10    5.10
  11  -1   4   19.40    4.70
  11   1   4   16.90    5.00
  11  -1  -4   11.70    4.80
  12  -1   4   -4.80    2.10
  12   1  -4   -0.40    2.80
  12   1   4   -2.70    2.40
  12  -1  -4   -2.00    2.40
  13  -1   4    4.40    2.00
  13   1  -4    1.80    2.40
  13   1   4    4.50    2.30
  13  -1  -4    6.10    3.00
   0   2  -4 1470.85   35.90
   0  -2   4 1526.35   41.80
   0   2   4 1547.65   53.49
   0  -2   4 1527.55   44.70
   0   2   4 1500.35   37.10
   0  -2   4 1488.45   35.90
   0   2  -4 1477.45   45.30
   0  -2  -4 1510.45   38.20
   1  -2   4 6060.69  127.29
   1   2  -4 6040.50  138.89
   1   2  -4 5768.92  123.99
  -1  -2  -4 6085.29  120.89
  -1   2   4 6131.29  140.09
   1  -2   4 6171.38  125.29
  -1  -2   4 5380.16  122.59
   1  -2  -4 5520.75  140.89
  -1  -2   4 5825.02  133.19
  -1   2  -4 5631.44  116.89
   1  -2  -4 5919.61  115.49
   1   2   4 6199.08  144.49
  -1   2  -4 5808.92  125.49
   1  -2  -4 5187.18  126.89
   1   2   4 5752.42  129.29
  -2   2   4 2228.28   66.89
   2  -2   4 2137.39   58.39
   2   2  -4 2075.99   65.09
  -2  -2  -4 2119.39   52.29
   2  -2   4 2220.18   49.90
  -2   2   4 2117.19   52.89
   2  -2  -4 2136.99   48.30
  -2   2  -4 2110.89   48.80
   2   2   4 2194.08   59.79
  -2  -2   4 2112.29   51.09
  -2   2  -4 2064.39   44.60
   2  -2  -4 2123.39   69.19
  -2  -2   4 2206.58   64.79
  -2   2  -4 2174.68   51.19
   2  -2  -4 2185.68   45.80
   2  -2  -4 2160.88   54.29
  -3   2   4   32.40    7.70
  -3   2   4   41.90    5.80
   3   2  -4   52.09   10.70
   3  -2   4   35.50    9.00
   3   2   4   52.39    7.40
   3  -2  -4   55.19    4.40
   3   2   4   32.70    7.90
   3  -2  -4   57.09    4.40
  -3  -2   4   60.89    9.60
   3  -2  -4   53.79    6.80
   3  -2  -4   51.39   10.10
  -3   2  -4   53.99    4.60
  -3  -2   4   55.79    6.10
   4   2  -4  333.47   25.90
  -4   2   4  319.67   12.20
  -4   2   4  305.57   21.50
  -4  -2  -4  304.87   17.50
   4  -2   4  336.07   20.80
  -4   2   4  307.27   17.90
  -4  -2   4  308.87   16.30
  -4  -2   4  334.97   23.70
   4   2   4  331.27   20.80
  -4   2  -4  317.97   14.60
   4  -2  -4  310.27   24.50
   4   2   4  333.07   26.50
  -5   2   4   48.80    8.10
   5   2  -4   44.60   11.40
  -5   2   4   60.99   11.40
   5  -2   4   61.79    9.50
  -5  -2  -4   53.99    8.00
  -5   2   4   59.19    5.40
   5   2   4   62.79   13.60
  -5  -2   4   55.89    7.60
   5  -2  -4   92.49   14.20
  -5   2  -4   65.59    7.40
   5   2   4   75.29   10.40
  -5   2  -4   71.19    7.40
  -5  -2   4   71.09   12.80
  -6   2   4  108.29   13.00
  -6   2   4  124.79    9.30
   6  -2   4  125.29   13.80
   6  -2   4  120.89   12.70
  -6  -2  -4  120.79   12.90
  -6  -2   4  130.79   12.40
  -6   2  -4  142.59   12.50
  -6   2  -4  132.49   10.90
   6   2   4  139.79   20.30
   6  -2  -4  130.19    9.10
   7  -2   4   83.79    8.30
  -7  -2  -4   69.39   10.60
   7  -2   4   76.29   14.30
  -7   2   4   70.39   13.10
  -7   2   4   72.59    8.30
   7  -2   4   67.19    9.60
  -7  -2   4   71.79    5.30
  -7  -2   4   87.99   14.10
   7  -2  -4   75.49   11.60
  -7   2  -4   90.79   12.50
  -7  -2   4   87.69   11.10
  -7   2  -4   81.29    9.80
   7  -2  -4   75.49    8.00
   8  -2   4   13.00    6.40
   8  -2   4   20.00    5.40
  -8  -2  -4   13.00    6.40
   8   2   4   24.90    5.10
   8  -2  -4   20.00    6.20
  -8  -2   4   13.80    6.40
  -8   2  -4    9.40    6.10
  -8   2  -4    4.70    7.60
  -8  -2   4   15.30    2.80
   9  -2   4   92.59    9.50
   9  -2   4   92.59   12.40
   9   2  -4  102.29   10.40
  -9  -2  -4   95.19   18.90
   9  -2  -4   89.99   10.20
   9  -2  -4   86.39   11.50
  -9  -2   4   82.09    5.90
  -9  -2   4   97.89   15.30
   9   2   4   98.89    9.40
  10   2  -4    6.40    4.10
  10  -2   4    4.30    3.60
  10  -2   4    1.00    2.70
  10  -2  -4   -1.50    3.40
  10  -2  -4   -1.90    3.10
  10   2   4    3.00    3.40
 -10  -2   4   -0.30    2.00
  11  -2   4   12.70    4.50
  11  -2   4    7.10    5.10
  11   2  -4   11.50    4.60
  11  -2  -4   15.00    6.00
  11   2   4    9.40    3.50
 -11  -2   4   17.30    3.10
  11  -2  -4    7.40    4.50
  12   2  -4    1.50    2.70
  12  -2   4   -0.60    4.80
  12   2   4   -1.30    2.40
  12  -2  -4    1.80    2.80
  13  -2   4   -0.60    2.20
  13   2  -4   -0.60    1.90
  13  -2  -4   -0.40    2.00
   0  -3   4   19.90    5.80
   0   3  -4   19.70    3.70
   0   3   4   12.90    5.70
   0   3  -4   16.80    4.70
   0  -3   4   21.80    3.50
   0  -3   4   28.80    3.00
   0  -3   4   16.70    4.40
   0  -3  -4   26.20    4.90
   0   3   4   29.10    4.50
  -1  -3  -4   26.70    5.00
  -1   3   4   24.10    8.20
   1  -3   4   26.00    2.70
  -1   3   4   34.10    6.10
  -1   3   4   33.80    4.80
   1   3  -4   34.70    7.70
   1  -3   4   25.60    6.30
   1   3  -4   34.50    4.40
   1   3   4   32.90    9.70
   1   3   4   20.20    5.20
  -1  -3   4   25.80    6.60
  -1  -3   4   24.20    5.80
  -1  -3   4   23.40    3.80
  -1   3  -4   20.40    5.50
  -1   3  -4   26.70    3.40
   1  -3  -4   31.50    5.10
  -2   3   4 1669.83   45.50
  -2   3   4 1715.13   62.09
  -2  -3  -4 1705.73   46.50
   2   3  -4 1677.43   59.89
  -2   3  -4 1629.94   36.40
   2  -3  -4 1618.94   46.70
  -2  -3   4 1615.44   43.30
  -2  -3   4 1695.13   57.99
   2  -3  -4 1705.93   44.70
  -2   3  -4 1631.54   47.00
  -2   3  -4 1579.24   38.50
  -3  -3  -4  570.44   24.80
   3  -3   4  582.24   28.80
  -3  -3  -4  586.94   24.60
   3   3  -4  615.84   35.90
  -3   3   4  648.24   34.90
  -3   3   4  609.14   25.00
  -3  -3   4  603.94   23.50
  -3   3  -4  622.94   20.40
  -3   3  -4  657.93   24.20
  -3   3  -4  602.14   19.00
   3  -3  -4  625.84   26.70
  -3   3  -4  623.44   19.10
   3   3   4  609.34   31.20
   3  -3  -4  628.24   22.20
  -3  -3   4  625.64   34.40
   4   3  -4  719.93   43.30
  -4  -3  -4  753.92   30.80
  -4   3   4  781.92   31.40
  -4   3   4  807.42   45.70
   4  -3   4  714.13   34.10
  -4  -3   4  789.42   29.60
   4   3   4  783.22   38.20
   4  -3  -4  787.72   25.40
  -4   3  -4  790.52   25.50
  -4  -3   4  776.22   41.30
  -5  -3  -4  120.69   12.20
   5  -3   4  107.09   13.20
  -5   3   4  119.99   12.60
   5  -3  -4  107.29    7.90
  -5   3  -4  116.79    9.90
  -5   3  -4  115.49    8.50
  -5  -3   4  116.39   11.10
  -6  -3  -4   69.39   10.00
  -6   3   4   73.29   10.70
   6  -3   4   69.79   11.70
   6  -3   4   59.89   12.30
  -6   3   4   47.00    9.50
   6  -3   4   61.59    6.40
   6  -3  -4   62.99    8.70
  -6  -3   4   69.29    9.80
  -6   3  -4   74.79    9.50
   6   3   4   61.39    4.40
   6   3   4   80.89   20.80
   7  -3   4   17.60    7.00
  -7  -3  -4   12.10    4.50
  -7   3   4    7.60    6.70
   7  -3   4   13.40    4.10
   7  -3   4   16.80    7.70
   7  -3  -4   17.40    5.90
   7   3   4   17.90    3.00
  -7  -3   4   10.20    5.10
  -7   3  -4   12.10    4.50
  -7  -3   4   14.10    2.60
   7  -3  -4   27.50    6.20
  -7   3  -4   17.90    6.20
  -8  -3  -4   81.49   13.30
   8  -3   4   97.89   12.50
   8  -3   4   75.99    8.40
   8  -3  -4   65.29    8.50
  -8  -3   4   73.89    5.50
   8  -3  -4   70.19   16.10
  -8  -3   4   70.99   11.90
   8   3   4   81.99    8.00
   9  -3   4   34.70    7.40
  -9  -3  -4   16.10   10.10
   9  -3   4   26.00    8.50
   9  -3  -4   33.20    7.30
   9  -3  -4   28.90    8.00
   9   3   4   33.50    6.10
  -9  -3   4   40.70   11.80
  -9  -3   4   29.80    4.00
  10  -3   4    5.90    4.90
  10  -3   4   -2.30    5.00
 -10  -3   4    3.90    2.10
  10  -3  -4   -2.70    3.40
  10   3   4    8.90    3.70
  11  -3   4   54.09   10.30
  11   3  -4   84.49    9.20
  11  -3   4   85.49    8.90
  11  -3  -4   54.69    7.60
 -11  -3   4   70.99    5.10
  11  -3  -4   85.09    9.60
  11   3   4   73.59    7.80
  12  -3   4    3.20    2.70
  12   3  -4    5.60    3.40
  12  -3  -4    1.80    2.60
  12   3   4    4.50    3.10
  13   3  -4    0.70    1.70
  13  -3   4    4.10    1.90
  13  -3  -4    0.10    2.10
   0   4  -4 2375.46   59.29
   0  -4  -4 2400.26   56.69
   0   4  -4 2429.96   76.39
   0   4   4 2458.85   61.39
   0  -4   4 2468.25   70.39
   0  -4  -4 2533.05   65.39
   0  -4   4 2517.05   58.19
   0  -4   4 2487.35   74.89
   0   4   4 2515.25   92.59
   0   4   4 2611.54   77.69
   0  -4   4 2539.15   56.89
  -1   4   4  705.63   35.10
   1  -4   4  726.93   22.60
  -1   4   4  728.83   26.50
  -1  -4  -4  720.03   28.40
  -1   4   4  701.63   42.90
   1  -4   4  742.83   21.80
  -1  -4  -4  714.53   24.80
   1  -4   4  704.13   32.30
   1  -4   4  717.93   32.70
   1  -4  -4  779.72   20.40
   1   4   4  768.42   36.90
  -1   4  -4  773.92   23.20
   1   4   4  790.22   49.50
  -1  -4   4  796.72   33.00
  -1  -4   4  798.52   24.70
  -1  -4   4  795.32   25.50
  -1   4  -4  754.72   34.80
  -1  -4   4  818.42   38.40
   1  -4  -4  793.92   30.00
  -2   4   4  274.77   15.60
  -2   4   4  273.07   20.90
  -2  -4  -4  299.47   15.80
   2  -4   4  297.47   20.50
   2  -4   4  288.07   12.00
   2  -4   4  277.87   17.70
  -2  -4  -4  282.27   17.00
   2   4  -4  295.77   25.20
  -2   4   4  277.07   25.70
  -2   4  -4  267.57   11.00
   2  -4  -4  303.27   17.80
   2   4   4  259.27   21.40
   2  -4  -4  296.27   17.10
  -2  -4   4  294.87   15.20
  -2   4  -4  280.57   18.80
  -2  -4   4  279.57   23.20
  -2   4  -4  288.97   10.90
  -3   4   4  767.72   37.00
   3  -4   4  758.72   35.70
  -3  -4  -4  773.32   29.90
  -3   4   4  738.83   29.70
  -3   4   4  753.12   42.50
   3  -4  -4  730.13   32.10
  -3   4  -4  731.73   29.10
  -3   4  -4  712.63   20.30
  -3   4  -4  840.52   38.00
   3  -4  -4  790.42   29.80
   3   4   4  741.63   39.60
  -3   4  -4  765.02   22.70
  -3  -4   4  756.92   28.50
  -4   4   4  138.39   12.60
   4   4  -4  158.08   21.50
  -4   4   4  126.79   14.90
  -4  -4  -4  148.79   13.10
   4  -4   4  144.49   15.80
   4  -4  -4  150.38   11.80
  -4   4  -4  147.19    9.80
   4   4   4  141.49   18.50
  -4  -4   4  161.58   13.00
  -4   4  -4  128.79    6.60
  -4  -4   4  109.59   17.90
   5  -4   4   47.10   11.20
  -5  -4  -4   52.99    8.50
  -5   4   4   55.39   13.60
   5  -4   4   55.59    8.00
   5   4  -4   54.69    4.80
  -5  -4   4   67.19    9.30
   5  -4  -4   58.89    7.00
  -5   4  -4   49.80    7.30
  -5   4  -4   56.49    4.50
  -5   4  -4   46.90    3.80
   5   4   4   61.49    5.40
   5  -4  -4   76.49    8.20
   5  -4  -4   72.09   13.50
   6  -4   4   56.99    6.50
  -6  -4  -4   54.99    9.30
   6  -4   4   55.19   12.10
   6  -4   4   52.99   10.80
  -6   4   4   37.20    9.50
   6  -4  -4   47.20    6.30
   6   4   4   50.99    4.40
  -6  -4   4   51.99   10.30
   6  -4  -4   38.70    9.30
  -6   4  -4   43.40    8.00
  -7  -4  -4   10.50    2.40
  -7  -4  -4   12.60    5.30
  -7   4   4   23.60   10.60
   7  -4   4    7.10    5.40
   7  -4   4    7.00    4.10
   7  -4   4    8.90    7.70
   7  -4  -4   21.10    6.90
  -7   4  -4   14.50    8.70
  -7  -4   4   15.60    2.80
   7  -4  -4   15.10    5.10
  -7  -4   4   16.80    6.80
   7   4   4   16.60    3.20
   8  -4   4   77.09    9.00
  -8  -4  -4   49.00   11.30
   8  -4   4   63.69   12.90
  -8  -4  -4   61.29    4.90
   8  -4   4   70.79   15.90
  -8  -4   4   67.19    5.20
  -8  -4   4   79.19   14.60
   8  -4  -4   73.19    8.80
   8  -4  -4   71.59   10.90
   9  -4   4   17.10    7.40
  -9  -4  -4   18.70    3.20
   9  -4   4   18.90    5.80
   9  -4  -4   15.70    5.30
   9   4   4   19.90    5.00
  -9  -4   4   16.10    3.30
   9  -4  -4    6.40    5.80
  10  -4   4    5.20    3.90
  10  -4   4    3.30    5.00
  10   4  -4    2.80    3.40
 -10  -4  -4    4.70    2.00
  10  -4  -4    5.70    4.60
  10  -4  -4    4.20    3.70
 -10  -4   4    5.00    1.90
  10   4   4    4.40    3.60
  11   4  -4   10.40    4.30
  11  -4   4    8.20    4.70
  11  -4   4   10.00    3.80
  11   4   4   11.00    4.20
  11  -4  -4    9.80    4.30
 -11  -4   4    9.20    3.00
  11  -4  -4    5.30    3.70
  12   4  -4    3.10    2.40
  12  -4   4   -3.00    2.30
  12  -4   4    0.70    2.50
  12   4   4    0.60    2.90
  12  -4  -4    2.50    2.70
 -12  -4   4    1.30    1.60
   0  -5   4  405.56   27.50
   0   5   4  379.06   19.10
   0  -5   4  406.86   17.60
   0  -5   4  394.56   25.30
   0  -5  -4  382.46   15.60
   0   5   4  398.66   37.90
   0   5  -4  404.26   29.30
   0  -5  -4  349.47   20.90
   0  -5   4  399.26   17.00
   0   5   4  414.86   29.00
   1  -5   4 1605.74   57.29
  -1  -5  -4 1569.04   43.60
   1   5  -4 1459.95   64.19
  -1   5   4 1608.54   76.89
  -1   5   4 1622.74   47.20
   1  -5   4 1610.54   58.99
  -1   5   4 1568.04   61.99
   1  -5   4 1675.13   45.70
   1  -5   4 1593.34   40.80
  -1  -5   4 1524.15   55.19
   1   5   4 1543.65   63.29
   1  -5  -4 1464.45   50.59
  -1  -5   4 1540.45   44.10
  -1  -5   4 1530.95   62.59
  -1   5  -4 1524.45   60.09
  -1  -5   4 1618.64   44.10
   1  -5  -4 1596.84   41.90
  -1   5  -4 1469.35   41.10
  -2   5   4  430.86   37.40
  -2   5   4  451.75   22.20
   2  -5   4  443.06   26.60
  -2   5   4  419.46   29.50
   2  -5   4  455.65   28.60
  -2  -5  -4  458.55   21.40
  -2  -5   4  488.05   21.50
  -2   5  -4  463.25   28.90
  -2   5  -4  446.46   15.80
   2   5   4  440.86   42.80
  -2  -5   4  511.65   23.00
   2  -5  -4  492.85   25.90
   3  -5   4  274.97   22.90
   3   5  -4  278.97   28.30
  -3   5   4  285.37   18.30
  -3  -5  -4  281.77   17.60
  -3   5   4  263.67   24.10
   3   5   4  314.67   36.30
   3  -5  -4  288.27   19.20
  -3  -5   4  299.27   17.60
  -3  -5   4  271.17   27.20
  -3   5  -4  291.17   20.50
  -3   5  -4  286.97   13.00
  -4   5   4   48.50    7.70
   4   5  -4   43.40   14.10
  -4   5   4   46.60   12.10
  -4  -5  -4   60.29    8.70
   4   5  -4   43.60    5.20
   4  -5   4   46.90   11.70
  -4  -5   4   49.30    7.90
  -4   5  -4   44.10   11.60
  -4   5  -4   50.49    6.10
  -4  -5   4   57.59   12.60
   4  -5  -4   50.99    9.50
   4   5   4   59.59    4.80
   5  -5   4    5.40    4.10
   5   5  -4    4.80    1.80
   5  -5   4    1.20    2.30
  -5   5   4    5.00    3.90
  -5  -5  -4    0.30    1.40
  -5  -5  -4    5.30    3.20
   5  -5   4   10.30    5.30
  -5  -5   4    1.80    2.00
   5  -5  -4    4.20    4.10
   5  -5  -4    8.60    2.90
   5  -5  -4    5.60    4.30
  -5   5  -4    3.30    2.90
   6   5  -4   37.00    5.50
  -6   5   4   31.70   10.70
   6  -5   4   42.20    7.30
  -6  -5  -4   24.30   10.00
   6  -5   4   24.30    8.20
  -6  -5  -4   34.20    3.50
   6  -5   4   30.60   10.10
   6  -5  -4   30.30    6.90
  -6   5  -4   27.60    6.80
   6   5   4   33.50    4.00
  -6  -5   4   33.30    3.60
   6  -5  -4   37.20    9.80
  -6  -5   4   29.00    8.70
   7  -5   4   10.70    4.40
  -7  -5  -4    6.00    5.60
  -7  -5  -4    7.30    2.40
   7  -5   4   11.50    7.40
   7  -5   4    2.60    4.30
  -7  -5   4    4.40    5.50
   7  -5  -4    4.60    4.20
   7   5   4   12.20    3.00
   7  -5  -4    9.40    4.40
   8  -5   4   67.19    8.70
   8  -5   4   77.69   14.50
  -8  -5  -4   78.49   16.10
  -8  -5  -4   53.39    4.90
   8  -5   4   39.90   15.00
   8   5   4   77.89    6.00
  -8  -5   4   62.29   13.50
  -8  -5   4   65.69    5.40
   8  -5  -4   49.99   11.40
   8  -5  -4   63.19    8.90
  -9  -5  -4   14.90    2.80
   9  -5   4   14.80    5.40
   9  -5   4    7.50    6.00
   9  -5  -4   19.50    6.20
   9  -5  -4   10.10    5.40
   9   5   4   11.80    3.80
  -9  -5   4   16.20    3.30
  10  -5   4    4.40    4.80
 -10  -5  -4    7.60    2.30
  10  -5   4    9.50    4.40
  10   5  -4    1.60    3.70
  10  -5  -4   -1.70    2.70
  10  -5  -4    2.90    3.80
 -10  -5   4    4.30    2.00
  10   5   4    5.50    3.40
  11  -5   4   15.90    5.40
  11   5  -4   22.30    5.60
  11  -5   4   17.90    4.90
  11  -5  -4   18.50    8.50
 -11  -5   4   23.50    3.30
  11   5   4   20.80    4.50
  11  -5  -4   13.20    4.80
  12  -5   4    7.40    3.10
  12  -5   4    0.80    2.30
  12   5  -4    2.20    1.90
 -12  -5   4    5.80    1.70
  12  -5  -4    5.40    2.90
  12  -5  -4    0.80    2.00
   0   6   4  180.38   21.10
   0  -6   4  179.18   18.60
   0   6   4  160.38   33.60
   0  -6   4  180.08   12.80
   0  -6  -4  174.98   10.40
   0  -6   4  155.28   20.80
   0  -6   4  173.28   11.50
   0   6  -4  159.38   23.80
   1  -6   4   98.09   14.50
  -1  -6  -4  121.79   10.00
  -1   6   4   77.69   19.00
  -1   6   4  131.79   20.70
   1  -6   4  144.79   17.80
   1   6  -4  146.19   20.80
  -1   6   4  135.49   12.20
   1  -6   4  122.79   10.60
   1   6   4  127.69   26.50
   1  -6  -4   99.89    5.90
   1   6   4   98.19   18.60
  -1  -6   4  106.19   14.40
  -1  -6   4  107.39    9.90
  -1  -6   4  100.99   11.00
  -1  -6   4   96.09   18.90
  -1   6  -4   92.09   18.70
   2   6  -4   12.30    7.30
  -2   6   4   23.40    6.30
  -2  -6  -4   28.70    6.60
   2  -6   4   30.00    9.80
   2  -6   4   23.30    5.20
   2  -6   4   22.10    7.10
  -2   6   4   27.70    9.10
  -2   6  -4   24.90    9.70
  -2  -6   4   25.20    8.40
  -2  -6   4   36.40   13.20
   2  -6  -4   33.60    9.00
   2   6   4   75.99   25.80
  -2  -6   4   30.50    6.50
   2   6   4   41.50   11.00
   3   6  -4  302.07   34.20
   3   6  -4  302.27   13.70
   3  -6   4  294.87   15.50
  -3  -6  -4  279.67   18.70
  -3  -6  -4  283.07   10.60
   3  -6   4  326.57   27.20
  -3   6   4  292.57   20.10
   3   6   4  298.07   46.70
   3   6   4  306.67   12.40
   3  -6  -4  316.97   23.20
  -3  -6   4  334.37   19.80
  -3   6  -4  316.97   26.80
  -3  -6   4  277.87   31.70
  -3  -6   4  293.97   10.30
   4  -6   4  103.99   15.70
  -4  -6  -4   93.49    5.80
  -4  -6  -4  100.89   11.50
   4   6  -4  101.99    7.10
   4  -6   4  102.59    9.00
  -4   6   4   93.39   11.80
   4  -6   4  113.29   12.10
   4   6   4   90.19    6.40
   4  -6  -4   94.49   12.20
  -4  -6   4   84.59    5.20
  -4   6  -4   95.79   17.20
  -4  -6   4   74.29    8.20
   4  -6  -4   90.69    8.60
  -4   6  -4   90.09    8.50
  -4  -6   4   97.69   11.50
  -5   6   4   73.69   13.20
  -5  -6  -4   75.39   11.20
   5  -6   4   70.89    8.30
  -5   6   4   71.39    4.80
  -5  -6  -4   69.39    5.10
   5   6  -4   67.09    6.20
   5  -6   4   69.79   15.80
   5  -6   4   75.89   10.70
  -5  -6   4   74.19   14.10
   5  -6  -4   82.19   11.30
  -5   6  -4   55.99    8.80
  -5  -6   4   70.59    5.00
   5  -6  -4   70.49   12.10
   5  -6  -4   81.89    8.50
  -5  -6   4   89.29   11.50
   5   6   4   72.49    5.90
   6   6  -4   26.20    5.40
  -6  -6  -4   21.20    3.60
  -6   6   4    6.80    8.50
  -6   6   4   27.10    3.30
   6  -6   4   17.60    9.00
  -6  -6   4   28.20    4.70
  -6  -6   4   32.00    8.70
  -6  -6   4   26.00    4.90
   7  -6   4   44.70    8.80
   7  -6   4   41.30   13.00
  -7  -6  -4   55.79    4.90
  -7  -6  -4   51.39   12.30
   7  -6   4   53.49   12.30
  -7  -6   4   54.29    5.00
   7  -6  -4   57.09    9.40
  -7  -6   4   73.49   14.30
   7  -6  -4   58.89   12.90
   7   6   4   53.49    5.30
   8  -6   4  102.19   11.20
  -8  -6  -4  107.29    6.60
   8  -6   4  128.89   16.30
   8  -6   4   76.99   20.60
   8   6   4  100.89    7.10
   8  -6  -4  105.79   10.90
   8  -6  -4  103.69   14.00
  -8  -6   4  109.59    7.00
  -9  -6  -4   28.40    3.80
   9  -6   4   25.30    9.30
   9  -6   4   38.50    8.20
  -9  -6   4   36.20    4.40
   9  -6  -4   24.80    6.70
   9   6   4   32.90    5.90
   9  -6  -4   20.90    7.20
  10  -6   4   23.60    6.10
  10  -6   4   22.60    8.00
  10  -6  -4   26.80    7.70
 -10  -6   4   35.50    4.20
  10   6   4   21.70    4.60
  10  -6  -4   32.60    7.10
  11  -6   4    4.80    4.10
 -11  -6  -4    4.70    2.30
  11  -6   4    1.20    4.40
  11   6  -4    2.00    2.80
  11  -6  -4    2.40    2.90
 -11  -6   4    2.00    1.60
  11  -6  -4    2.00    3.00
  12  -6   4    6.20    2.20
  12  -6   4    4.80    2.70
  12   6  -4    4.50    2.00
 -12  -6   4    8.40    1.80
  12  -6  -4    7.50    4.00
  12  -6  -4    4.70    2.30
   0  -7   4   54.59   10.30
   0  -7   4   52.79    7.20
   0  -7   4   40.20   12.10
   0  -7   4   42.30   10.00
   0  -7  -4   50.99    6.00
   0  -7  -4   48.50    4.00
   1  -7   4  933.71   49.30
   1  -7   4  852.71   35.70
  -1  -7  -4  924.41   32.30
   1  -7  -4  862.61   22.30
   1   7   4  871.01   73.79
  -1  -7   4  834.22   21.70
   1  -7  -4  970.50   47.00
   1   7   4  911.11   26.20
  -1  -7   4  815.32   33.50
  -1  -7   4  939.11   48.70
   1   7   4  839.72   57.99
  -1  -7   4  958.50   34.50
   2   7  -4  144.09    8.90
  -2   7   4  137.99   14.10
   2  -7   4  132.29    9.30
   2  -7   4  154.18   11.30
   2  -7   4  167.28   14.20
  -2  -7  -4  149.09   13.10
  -2  -7  -4  142.59    7.20
   2   7   4  136.59   27.50
  -2  -7   4  155.68   11.20
   2   7   4  177.48   38.10
  -2  -7   4  161.58    7.10
   2  -7  -4  157.78   11.20
   2  -7  -4  191.78   19.80
   2   7   4  125.59   12.40
  -2  -7   4  167.08   14.10
  -3  -7  -4   80.79    9.80
   3  -7   4   75.59    9.50
   3  -7   4   73.69   16.30
  -3   7   4   66.89   10.50
  -3  -7  -4   73.29    5.20
   3  -7   4   69.59    7.80
   3   7  -4   70.19    6.40
   3  -7   4   77.19    6.80
  -3  -7   4   59.89    4.40
   3  -7  -4   62.39    7.50
  -3  -7   4   72.99    7.70
  -3  -7   4   58.69   13.50
   3  -7  -4   67.49   14.30
  -3  -7   4   71.49    9.70
   3   7   4   69.49    5.90
   4  -7   4   12.10    6.30
  -4  -7  -4   25.10    7.30
   4  -7   4   25.70    6.30
   4   7  -4   16.50    4.00
  -4   7   4   11.10    7.40
  -4  -7  -4   16.20    4.80
  -4  -7  -4   22.80    3.20
   4  -7   4    5.70    8.90
   4  -7   4   15.50    3.40
   4   7   4   22.50    4.20
   4  -7  -4   26.60    6.60
   4  -7  -4   27.10    8.60
  -4  -7   4   23.80    3.10
  -4  -7   4   14.70    6.10
   4  -7  -4   19.40    6.80
  -4  -7   4    8.00    5.50
  -4  -7   4   25.30    5.10
   5  -7   4   81.69    5.50
   5  -7   4   66.69   17.00
  -5  -7  -4   64.19   10.10
   5   7  -4   81.29   11.10
   5  -7   4   77.09   11.00
  -5   7   4  120.29   15.90
  -5  -7  -4   89.89    8.00
   5  -7   4   90.59   23.60
  -5  -7  -4   78.79   11.80
  -5  -7   4   83.09   12.60
  -5  -7   4  103.59    9.70
   5  -7  -4  117.69   14.20
   5  -7  -4   95.49   15.10
   5   7   4   92.89    8.10
  -5  -7   4   71.09   15.70
  -5  -7   4   96.19    7.10
   6   7  -4   41.00    6.40
   6  -7   4   19.70   11.60
  -6  -7  -4   34.50    4.20
  -6  -7  -4   32.40    8.90
   6  -7   4   35.40    8.00
   6  -7   4   24.50    8.70
  -6  -7   4   34.90   10.80
  -6  -7   4   44.10    8.40
   6   7   4   32.10    4.50
  -6  -7   4   33.20    4.10
   6  -7  -4   31.70    9.50
   6  -7  -4   34.00    7.70
  -6  -7   4   28.80    8.70
   7  -7   4   29.90    9.50
   7  -7   4   31.90   13.30
   7  -7   4   30.60    7.60
  -7  -7  -4   29.50    4.40
  -7  -7   4   33.10    4.30
   7  -7  -4   20.70    6.10
  -7  -7   4   28.60    6.50
  -7  -7   4   24.50    9.00
   7   7   4   32.70    4.70
   7  -7  -4   28.90    9.50
   8  -7   4    6.20    6.80
  -8  -7  -4    8.00    4.20
   8  -7  -4   10.30    8.70
   9  -7   4   90.39   10.50
   9  -7   4   90.49   13.40
  -9  -7  -4   91.59    6.00
  -9  -7   4  104.09    6.60
   9  -7  -4  103.39   10.50
   9   7   4  101.89    8.50
   9  -7  -4  100.59   13.60
  10  -7   4    4.20    3.40
 -10  -7  -4   -3.40    1.60
  10  -7   4    3.90    4.60
  10  -7  -4    0.80    3.70
  10  -7  -4    2.60    3.20
  10   7   4    0.20    2.70
 -10  -7   4    1.60    1.70
  11   7  -4    5.20    2.40
  11  -7   4   13.30    3.70
  11  -7   4    3.30    2.60
  11  -7  -4    3.90    2.70
 -11  -7   4    3.30    1.50
  11  -7  -4    4.30    2.70
   0  -8  -4    3.10    1.50
   0  -8   4   -0.30    1.70
   0   8   4    0.80    2.00
   0  -8  -4    0.30    3.00
   0  -8   4   -2.30    1.00
   0  -8   4   -4.10    4.80
   1  -8   4  414.26   22.20
  -1   8   4  365.96   15.70
   1   8  -4  413.96   19.70
   1  -8   4  384.06   18.40
   1  -8   4  386.46   33.80
  -1  -8  -4  390.16   13.30
   1  -8   4  377.26   11.60
  -1  -8  -4  439.36   21.10
  -1  -8   4  374.16   19.10
  -1  -8   4  414.06   23.00
   1  -8  -4  416.56   32.90
  -1  -8   4  400.46   34.10
   1  -8  -4  370.06   12.40
   1   8   4  426.86   16.40
  -1  -8   4  400.16   12.60
   2  -8   4   42.90   13.20
   2   8  -4   35.00    5.40
  -2  -8  -4   30.70    3.70
  -2  -8  -4   31.50    7.50
   2  -8   4   32.30    5.50
   2  -8   4   34.50    7.40
  -2  -8   4   37.70    7.10
  -2  -8   4   24.80    3.20
   2   8   4   24.90    4.40
   2  -8  -4   39.20   11.30
   2  -8  -4   21.90    2.90
  -2  -8   4   24.00   10.40
  -2  -8   4   21.50    6.50
  -3  -8  -4  130.29   14.20
  -3  -8  -4  125.79    7.20
   3  -8   4  117.09    8.90
   3   8  -4  135.89    9.20
  -3   8   4  113.39   15.90
  -3  -8  -4  116.89   11.30
   3  -8   4  116.19   13.30
   3  -8   4  125.99   24.50
   3   8   4  139.49    9.00
  -3  -8   4  124.49   11.10
  -3  -8   4  129.89   17.30
   3  -8  -4  104.29   17.60
   3  -8  -4  153.68   12.20
  -3  -8   4  135.19    7.00
  -3  -8   4  153.18   20.70
   4  -8   4   57.09    6.50
   4  -8   4   74.39    9.70
  -4  -8  -4   53.59    4.90
  -4  -8  -4   59.89   11.80
   4   8  -4   46.90    6.20
   4  -8   4   59.49   12.30
   4  -8   4   58.29   15.50
  -4  -8  -4   41.30    8.40
  -4  -8   4   54.49    8.90
  -4  -8   4   45.10   13.40
   4  -8  -4   45.10   14.40
  -4  -8   4   69.09   11.50
   4  -8  -4   57.19   11.60
   4   8   4   53.09    5.70
   4  -8  -4   65.39    8.90
  -4  -8   4   68.09    5.20
   5  -8   4   50.29    4.50
  -5  -8  -4   48.60    4.90
   5   8  -4   53.69    6.20
  -5  -8  -4   37.90    7.50
   5  -8   4   52.19    9.50
  -5  -8  -4   43.30   10.90
   5  -8   4   62.89   12.30
   5  -8   4   31.30   13.30
   5  -8  -4   54.69    9.50
  -5  -8   4   61.19    7.70
   5  -8  -4   55.59   12.20
  -5  -8   4   41.30   10.30
  -5  -8   4   47.30   14.80
  -5  -8   4   57.79    5.10
   5  -8  -4   40.30   14.10
   5   8   4   56.39    6.00
   6  -8   4   25.00    6.90
  -6  -8  -4   20.30    5.90
   6  -8   4   53.99   16.00
  -6  -8  -4   26.20    4.30
   6  -8   4   25.60    8.60
   6  -8  -4   29.80    7.20
  -6  -8   4    4.90    9.40
   6  -8  -4   36.10   12.20
  -6  -8   4   37.50    6.90
   6   8   4   35.30    4.80
  -6  -8   4   30.40    4.00
   7  -8   4   10.00    6.10
  -7  -8  -4    6.50    2.70
   7  -8   4    4.60    4.10
   7  -8   4   -5.00   18.20
  -7  -8   4    7.90    2.70
   7   8   4    7.90    2.90
  -7  -8   4   27.60   16.30
  -7  -8   4    4.10    3.60
   7  -8  -4    6.10    3.90
   7  -8  -4    8.40    5.60
   8  -8   4    1.40    3.80
   8  -8   4   -1.40    3.00
  -8  -8  -4   -0.70    1.40
   8  -8  -4    1.80    3.60
   8   8   4    0.50    1.90
  -8  -8   4    1.10    2.00
   8  -8  -4    3.60    4.80
   9  -8   4    0.60    5.50
   9  -8   4    3.10    3.70
  -9  -8  -4    1.20    1.70
   9  -8  -4    2.10    3.70
  -9  -8   4    1.80    1.70
   9   8   4   -2.70    2.60
   9  -8  -4    0.60    2.90
  10  -8   4    6.70    3.50
  10  -8   4   12.00    5.80
 -10  -8  -4   13.00    2.20
  10   8  -4    9.60    3.20
 -10  -8   4   14.00    2.60
  10  -8  -4   13.70    5.40
  10  -8  -4    8.40    5.00
  11  -8  -4    1.80    2.10
   0  -9   4  392.26   12.40
   0  -9  -4  427.56   36.30
   0  -9  -4  418.86   14.80
   0  -9   4  453.75   38.70
   0  -9   4  374.66   19.40
   0   9  -4  357.56   16.60
   0   9   4  434.06   17.40
  -1  -9  -4   41.60   13.40
   1   9  -4   39.30    5.60
  -1  -9  -4   25.40    6.20
  -1   9   4   36.00    5.40
   1  -9   4   39.00   14.30
  -1  -9  -4   32.50    3.90
   1  -9   4   24.50    6.70
   1  -9   4   35.90    6.60
  -1  -9   4   27.70   12.80
   1  -9  -4   35.10    4.20
   1  -9  -4   29.20   12.50
   1   9   4   37.60    5.30
  -1  -9   4   38.20    8.30
  -1  -9   4   32.20    6.50
  -2  -9  -4  155.08   16.40
  -2  -9  -4  146.59   12.90
   2  -9   4  182.18   24.80
  -2  -9  -4  167.48    8.40
   2  -9   4  161.88   11.40
   2   9  -4  165.08   10.60
   2  -9   4  161.08   15.70
   2  -9  -4  154.68    6.80
  -2  -9   4  180.18   17.30
  -2  -9   4  164.08   23.00
  -2  -9   4  162.98   12.90
   2  -9  -4  159.68   23.40
  -2  -9   4  170.58    8.00
   2  -9  -4  155.78   15.90
   2   9   4  169.98   10.30
  -3  -9  -4    4.90    4.20
  -3  -9  -4   11.30    2.80
   3  -9   4    7.20    3.00
   3  -9   4    4.40    7.00
   3   9  -4    6.90    3.50
  -3  -9  -4   13.70    7.60
   3  -9   4    3.10    5.00
  -3  -9   4    7.60    6.80
  -3  -9   4    6.00    2.20
   3   9   4    4.60    2.40
  -3  -9   4    8.00    8.50
   3  -9  -4   -6.90    7.80
  -3  -9   4    8.30    4.10
   3  -9  -4    2.10    4.30
  -4  -9  -4   78.39    9.20
   4  -9   4   59.89   11.60
   4  -9   4   49.40   17.50
   4   9  -4   71.79    7.10
   4  -9   4   60.39    6.20
  -4  -9  -4   69.59    5.60
  -4  -9   4   66.29    8.50
   4  -9  -4   63.89   12.80
   4  -9  -4   77.29   16.40
   4  -9  -4   64.09    9.00
  -4  -9   4   65.39    5.30
   4   9   4   62.49    6.60
  -4  -9   4   58.79   17.70
  -5  -9  -4   58.39    9.30
  -5  -9  -4   50.19    5.10
   5  -9   4   53.79   16.90
   5  -9   4   50.89   11.30
   5  -9   4   46.80    4.00
   5   9  -4   51.19    6.50
  -5  -9   4   51.49    4.90
   5  -9  -4   44.70   11.20
   5   9   4   52.69    6.00
   5  -9  -4   49.99    9.20
  -5  -9   4   27.00   12.20
  -5  -9   4   50.39    8.40
   6  -9   4   88.79   23.10
   6  -9   4   38.90   22.60
  -6  -9  -4   92.59   10.30
  -6  -9   4   99.09   23.40
  -6  -9   4   85.19   10.30
   6  -9  -4  104.69    8.20
   7  -9   4   31.70    7.60
  -7  -9  -4   35.80    4.30
   7  -9   4   31.60    9.00
   7   9   4   32.40    4.70
   7  -9  -4   22.90    7.40
  -7  -9   4   38.10    6.70
   7  -9  -4   26.20    7.00
  -7  -9   4   35.90    4.40
  -8  -9  -4    3.80    2.00
   8  -9   4    3.90    5.10
   8  -9   4    2.50    3.80
   8  -9  -4   12.00    4.10
  -8  -9   4    6.10    3.40
  -8  -9   4    4.60    2.20
   8  -9  -4    3.50    4.70
  -9  -9  -4   54.29    4.30
   9  -9   4   39.60    9.30
   9  -9  -4   33.50    6.40
   9  -9  -4   47.70    9.60
  -9  -9   4   54.69    5.80
 -10  -9  -4    5.70    1.50
  10   9  -4    3.20    1.80
  10  -9   4    8.30    4.20
  10  -9  -4    3.10    2.70
  10  -9  -4    1.20    2.90
 -10  -9   4    6.90    2.00
   0  10  -4   81.59    8.00
   0 -10  -4   89.19   11.80
   0  10   4   87.59    7.30
   0 -10  -4   97.79   21.90
   0 -10  -4   84.69    9.70
   0 -10   4   96.89    9.90
   0 -10   4   99.89   22.10
   0 -10  -4   89.89    5.80
  -1 -10  -4   77.09    5.70
  -1 -10  -4   66.19    8.80
   1 -10   4   87.99    9.10
  -1  10   4   69.69    6.90
   1  10  -4   78.79    8.00
   1 -10   4   62.19   18.60
  -1 -10  -4   81.69   19.60
   1 -10  -4   80.59    5.10
   1 -10  -4   75.89   11.30
   1 -10  -4   95.89   21.10
  -1 -10   4   97.49   22.70
  -1 -10   4   84.19    5.40
  -1 -10   4   67.29    8.70
   1  10   4   81.39    7.60
   1 -10  -4   66.39    9.00
   2  10  -4   14.80    4.10
  -2 -10  -4    8.40    7.90
   2 -10   4   16.50    6.10
  -2 -10  -4   11.50    4.90
   2 -10   4   12.70    4.00
  -2 -10  -4   11.10    3.00
  -2 -10   4   14.40    5.00
   2 -10  -4   16.50   10.50
  -2 -10   4   15.60    2.90
   2 -10  -4    8.90    5.50
   2 -10  -4    7.40    4.00
  -2 -10   4   -0.40    8.40
   2  10   4   11.10    3.70
   3 -10   4    1.60    2.20
   3 -10   4    5.00    4.40
  -3 -10  -4    1.90    3.40
   3 -10   4    6.90    9.40
  -3 -10  -4    3.60    2.40
   3  10  -4    3.90    2.60
  -3 -10  -4  -15.80    7.60
  -3 -10   4   -5.00    8.20
   3  10   4    5.20    3.10
  -3 -10   4    5.10    3.80
   3 -10  -4   10.10    6.00
   3 -10  -4   23.20   12.90
  -3 -10   4    8.60    2.50
   3 -10  -4    2.40    2.90
  -4 -10  -4   88.59    9.90
   4 -10   4   75.09    6.50
   4 -10   4   90.29   19.40
  -4 -10  -4   84.49    6.10
   4 -10   4   94.89   12.10
   4  10  -4   84.69    7.80
   4 -10  -4   84.99   37.90
  -4 -10   4   60.59   18.40
  -4 -10   4   64.39    8.70
   4 -10  -4   60.69   12.00
   4 -10  -4   73.19    7.90
   4  10   4   72.49    7.20
  -4 -10   4   71.99    5.60
   5 -10   4   50.89   19.40
  -5 -10  -4   50.19    8.10
  -5 -10  -4   54.59    5.20
   5 -10   4   44.00    9.90
  -5 -10   4   47.40    4.80
   5 -10  -4   50.39   11.90
  -5 -10   4   48.70   19.00
   5 -10  -4   45.20    5.90
   5  10   4   55.29    6.20
  -5 -10   4   48.70    8.50
   6 -10   4    5.60    4.80
  -6 -10  -4   21.50    5.70
  -6 -10  -4   12.20    3.00
  -6 -10   4   14.20    3.10
  -6 -10   4   11.90    4.20
   6 -10  -4    8.40    5.60
   6  10   4   12.40    3.50
   6 -10  -4    5.20    2.30
  -7 -10  -4   19.10    3.30
   7 -10   4   15.60    5.80
   7  10   4   21.60    4.10
  -7 -10   4   23.10    3.70
   7 -10  -4   24.90    8.00
  -7 -10   4   20.40    4.80
   8 -10   4   67.79   16.00
  -8 -10  -4   71.89    6.20
  -8 -10   4   77.39    5.20
   8 -10  -4   83.59   10.80
  -8 -10   4   51.19    6.60
  -9 -10  -4    9.10    2.00
   9 -10   4    3.20    3.30
  -9 -10   4    7.80    2.10
   9 -10  -4    5.90    3.80
   0 -11  -4  122.29   15.00
   0  11   4  110.19    9.40
   0 -11   4  135.89   16.60
   0 -11  -4  137.39   28.00
   0 -11  -4  102.29   11.20
   0 -11  -4  118.49    7.20
   0 -11   4  174.98   27.10
  -1 -11  -4    4.60    4.30
  -1  11   4    8.70    3.20
  -1 -11  -4   19.90   11.60
   1 -11   4   15.40   15.00
  -1 -11  -4   19.30    4.20
   1  11  -4   14.80    4.00
  -1 -11  -4   15.20    5.20
   1 -11   4   18.20    7.00
  -1 -11   4   32.90   13.40
   1 -11  -4   10.90   14.80
  -1 -11   4    9.80    2.30
   1 -11  -4   11.50    5.00
   1 -11  -4   13.80    5.70
   1 -11  -4   10.80    2.10
  -1 -11   4   16.50    5.60
   1  11   4   12.60    3.50
  -2 -11  -4   29.40    3.80
  -2 -11  -4   25.80    6.50
   2 -11   4   23.40    6.80
   2 -11   4   26.50    5.30
   2  11  -4   19.30    4.50
  -2 -11   4   30.90    3.70
  -2 -11   4   24.20    6.30
   2 -11  -4    0.00   15.90
   2  11   4   26.50    5.10
   2 -11  -4   22.50    6.10
   2 -11  -4   26.10    7.90
  -3 -11  -4   43.30   17.20
   3 -11   4   62.19    6.40
  -3 -11  -4   60.39    8.20
   3  11  -4   61.99    6.70
   3 -11   4   44.80   18.10
  -3 -11  -4   60.39    5.10
   3 -11   4   36.40    8.30
  -3 -11   4   31.30   17.70
  -3 -11   4   55.29    7.90
   3 -11  -4   55.19    7.40
  -3 -11   4   62.59    4.80
   3  11   4   53.59    6.30
   3 -11  -4   56.29   10.90
   4 -11   4   60.99    5.00
  -4 -11  -4   57.99    8.40
  -4 -11  -4   78.39    5.70
   4 -11   4   59.19   10.40
  -4 -11   4   66.49    5.20
   4  11   4   59.79    6.60
  -4 -11   4   61.19    8.00
   4 -11  -4   73.79   10.90
   4 -11  -4   61.59    7.00
  -5 -11  -4    9.40    2.50
   5 -11   4    1.60    3.70
  -5 -11  -4    3.60    3.50
  -5 -11   4    5.60    3.10
  -5 -11   4    5.70    2.20
   5  11   4    6.60    2.80
   5 -11  -4    4.50    2.10
   5 -11  -4    6.50    4.70
   6 -11   4   28.10    8.40
  -6 -11  -4   29.90    5.40
  -6 -11  -4   32.70    3.70
   6 -11  -4   19.20    6.40
   6  11   4   23.60    4.30
  -6 -11   4   29.20    3.70
  -7 -11  -4    5.30    2.30
   7 -11   4    2.60    3.20
   7 -11  -4    5.70    4.50
  -7 -11   4    2.30    1.90
  -7 -11   4    4.50    2.90
  -8 -11  -4   27.80    2.90
  -8 -11   4   23.40    2.80
   8 -11  -4   19.90    5.80
   0 -12   4   -1.70    1.80
   0  12   4   -0.60    2.10
   0 -12  -4    0.10    4.60
   0 -12  -4    2.90    2.80
  -1  12   4   24.40    6.70
  -1 -12  -4   31.80    3.30
  -1 -12  -4   33.10    6.50
   1 -12   4   29.60    5.70
   1 -12  -4   30.90    6.40
   1 -12  -4   19.30    6.10
  -1 -12   4   26.00    5.40
   1  12   4   36.30    5.60
   2 -12   4    5.00    2.70
  -2 -12  -4    3.70    1.70
  -2 -12  -4    6.20    3.70
   2 -12  -4    1.10    2.40
  -2 -12   4    2.60    1.60
  -2 -12   4    6.70    3.20
   2  12   4   -0.20    2.00
   2 -12  -4    2.90    3.20
   3 -12   4    1.00    3.50
  -3 -12  -4   -2.60    1.20
   3 -12   4   -1.80    1.70
  -3 -12  -4    3.80    3.20
   3  12   4   -0.20    2.00
   3 -12  -4    1.70    2.30
  -3 -12   4    0.90    1.40
  -3 -12   4    1.20    2.50
   3 -12  -4    1.00    3.20
   4 -12   4    3.80    3.80
  -4 -12  -4    1.80    2.90
  -4 -12  -4    5.10    2.10
  -4 -12   4    4.80    3.00
   4 -12  -4   -3.30    2.60
   4 -12  -4    1.20    2.00
   4  12   4    1.20    2.20
  -4 -12   4    2.10    1.50
   5 -12   4    1.30    3.20
  -5 -12  -4    2.80    2.20
  -5 -12  -4    0.90    2.50
  -5 -12   4    1.40    2.40
   5  12   4    7.00    2.60
  -5 -12   4    1.90    1.60
   5 -12  -4    0.90    3.10
  -6 -12  -4   31.40    3.30
  -6 -12  -4   42.30    5.30
   6 -12  -4   24.20    6.40
   6  12   4   26.30    3.60
  -6 -12   4   32.20    4.60
  -7 -12  -4    5.70    1.70
   7 -12   4    1.00    2.30
   7 -12  -4    2.60    2.10
  -7 -12   4    0.20    1.70
  -7 -12   4    4.70    1.50
   0 -13   4    3.60    2.70
   0  13   4    4.90    2.50
   0 -13  -4    3.80    2.90
  -1 -13  -4    6.70    3.30
   1 -13   4    6.40    3.10
  -1 -13   4    6.70    3.00
   1  13   4    6.00    2.80
   1 -13  -4    4.90    2.90
  -2 -13  -4    1.40    2.50
   2 -13   4   -0.70    1.60
  -2 -13  -4    0.90    1.40
   2  13   4    2.00    1.90
  -2 -13   4    1.30    2.00
   2 -13  -4    2.50    2.80
  -3 -13  -4    1.10    1.40
  -3 -13  -4   -0.60    1.80
   3 -13  -4    0.80    2.80
   3  13   4    0.70    1.80
  -3 -13   4    1.20    2.20
   3 -13  -4    3.70    2.10
  -4 -13  -4   11.00    1.80
  -4 -13  -4   18.30    4.10
   4 -13  -4   10.60    4.30
  -4 -13   4   10.50    1.80
   4 -13  -4    9.40    2.20
  -4 -13   4   25.80    4.40
   4  13   4   12.70    2.90
  -5 -13  -4   -1.50    1.50
  -5 -13  -4    2.80    1.20
   5 -13  -4    1.70    2.40
  -5 -13   4    5.80    2.30
  -5 -13   4    2.20    1.10
   0 -14  -4   -1.40    1.30
   0 -14   4    2.00    1.40
   1 -14   4    4.00    1.40
  -1 -14  -4    1.40    1.90
  -1 -14   4    2.50    1.60
   1 -14  -4    3.10    1.80
   0   0  -5   -0.10    1.40
   0   0   5    0.70    1.00
   0   0  -5    2.80    1.40
   0   0   5    2.00    2.30
   0   0   5    1.30    1.80
   0   0  -5   -0.80    0.80
   1   0  -5 2939.31   62.59
   1   0  -5 2925.61   76.79
   1   0  -5 2782.32   60.69
   1   0  -5 2833.02   62.29
  -1   0  -5 2831.22   58.99
  -1   0  -5 2834.82   72.39
   1   0   5 2963.20   70.49
  -1   0   5 2900.21   74.99
  -1   0   5 2901.81   62.19
  -1   0   5 2863.31   62.29
   1   0   5 2920.61   67.69
   2   0   5 2357.36   57.59
  -2   0   5 2220.98   52.29
  -2   0   5 2351.06   54.99
   2   0  -5 2374.26   53.79
   2   0   5 2432.16   60.69
  -2   0   5 2226.18   65.79
  -2   0  -5 2397.26   62.89
   2   0  -5 2211.28   67.49
   3   0   5  419.86   21.80
   3   0  -5  459.75   27.30
   3   0  -5  497.75   19.30
  -3   0   5  474.25   20.20
  -3   0   5  477.55   17.30
   3   0   5  496.65   23.20
   3   0   5  484.35   17.80
   4   0   5    4.50    3.80
   4   0  -5   -3.60    3.00
  -4   0   5    1.20    1.80
  -4   0   5    8.70    3.80
  -4   0   5    2.00    2.40
  -5   0   5  164.88   14.40
  -5   0  -5  179.78   13.60
   5   0   5  161.88   15.30
   5   0  -5  185.78   19.80
  -5   0   5  176.28   11.80
  -5   0   5  157.38   17.60
  -6   0   5  649.74   33.70
  -6   0  -5  672.63   30.10
  -6   0   5  632.94   26.80
  -7   0  -5   96.69   11.90
  -7   0   5   98.39   10.80
   7   0   5   92.49   11.10
   7   0  -5   90.79    8.30
   7   0   5  101.19    8.00
  -7   0  -5   93.99   13.10
  -7   0   5   72.49   13.90
  -8   0   5  137.79    8.50
   8   0   5  138.59   10.60
  -8   0  -5  169.08   16.50
  -8   0   5  138.29   14.40
   8   0   5  149.39   14.50
   8   0  -5  134.39   11.00
   9   0   5    5.20    3.90
  -9   0  -5    6.90    8.20
  -9   0   5   -7.80    8.20
   9   0   5   -6.00    3.00
   9   0  -5    1.80    3.00
  10   0   5    0.60    3.50
  10   0  -5    3.40    3.60
  10   0   5    9.90    5.10
  11   0   5   -0.10    2.40
  11   0  -5   -0.80    2.60
  12   0  -5    1.40    3.10
  12   0   5   -0.30    2.20
  13   0  -5   27.50    5.00
   0  -1   5 1888.81   51.49
   0   1  -5 1835.22   52.59
   0  -1   5 1862.81   46.80
   0  -1  -5 1825.62   43.30
   0   1   5 1883.21   56.19
   0   1   5 1866.21   42.70
   0  -1   5 1877.31   43.60
   0  -1   5 1934.61   38.50
   0   1  -5 1851.31   43.60
  -1   1   5  468.75   24.60
   1   1  -5  492.75   16.90
  -1  -1  -5  470.25   15.80
  -1   1   5  496.15   17.10
   1  -1   5  501.35   19.70
  -1  -1  -5  488.65   26.10
   1  -1   5  517.75   20.70
  -1   1  -5  508.55   10.30
  -1  -1   5  519.15   17.00
  -1  -1   5  522.85   24.00
   1  -1  -5  481.75   15.60
  -1  -1   5  515.75   15.60
   1  -1  -5  495.25   15.40
  -1   1  -5  496.25   17.00
  -1  -1   5  506.75   17.40
  -1   1  -5  525.75   21.40
   1  -1  -5  483.45   17.20
  -2   1   5 2067.49   63.79
   2   1  -5 2088.29   64.79
  -2   1   5 2128.89   48.10
   2  -1   5 2103.99   49.30
  -2  -1  -5 2149.28   49.80
   2  -1   5 2095.09   57.09
  -2   1   5 2150.18   52.39
   2   1  -5 2129.59   52.09
  -2  -1   5 2154.78   48.80
  -2  -1   5 2267.37   64.29
  -2  -1   5 2062.59   49.99
   2  -1  -5 2188.88   48.60
   2   1   5 2102.79   55.09
  -2   1  -5 2191.28   52.79
   2  -1  -5 2181.18   53.29
  -2  -1   5 2140.89   51.09
   2  -1  -5 2148.19   66.89
   2   1   5 2045.30   60.99
   3   1  -5  470.25   27.50
   3  -1   5  454.55   26.60
  -3   1   5  457.05   19.70
  -3   1   5  458.35   15.90
  -3   1   5  481.55   26.60
  -3  -1   5  440.96   25.80
  -3  -1   5  392.26   14.50
   3  -1  -5  409.16   26.80
   3   1   5  437.96   23.40
   3   1   5  444.96   19.60
  -3  -1   5  433.46   19.10
  -3  -1   5  436.56   17.50
   4  -1   5 1706.63   55.79
  -4   1   5 1750.82   44.60
  -4   1   5 1777.92   61.69
  -4   1   5 1786.02   52.29
   4   1  -5 1818.22   66.89
   4   1   5 1835.72   50.69
  -4  -1   5 1842.12   53.19
  -4  -1   5 1829.42   63.69
  -4  -1   5 1776.72   48.00
   4  -1  -5 1877.01   67.19
   4   1   5 1762.22   55.29
  -5   1   5  336.87   15.80
  -5   1   5  342.87   20.90
  -5   1   5  330.87   24.70
   5  -1   5  358.56   23.30
   5   1  -5  350.46   28.30
   5   1   5  305.37   18.50
   5  -1  -5  305.57   26.30
  -5  -1   5  333.37   21.20
   5   1   5  318.57   16.70
  -5   1  -5  313.27   17.20
  -5  -1   5  317.77   25.20
  -5  -1   5  318.47   17.30
  -6   1   5  179.58   16.60
  -6  -1  -5  194.78   15.80
   6  -1   5  173.88   17.10
  -6   1   5  177.68   12.50
   6  -1  -5  151.88   10.10
  -6  -1   5  156.48   13.30
  -6   1  -5  161.98   13.50
  -6   1  -5  164.38   13.60
  -6  -1   5  172.28   16.50
  -7   1   5  102.49   14.60
   7  -1   5   99.39   11.50
  -7   1   5   78.89   10.10
  -7  -1  -5   90.49   11.90
  -7   1  -5  116.09   12.20
  -7   1  -5   70.19   12.90
  -7  -1   5   95.19   11.40
   7   1   5  105.79    8.50
   7  -1  -5   98.89    8.60
  -7  -1   5  114.69   15.00
   7   1   5  101.99   10.70
   8   1  -5   92.39   10.00
   8  -1   5   76.39    8.30
  -8   1   5   42.80    9.90
   8  -1   5   68.19   10.00
  -8  -1  -5   61.79   13.40
  -8  -1  -5   68.39   10.80
  -8   1  -5   50.99    9.60
  -8  -1   5   49.40    4.50
   8  -1  -5   59.69   10.40
   8   1   5   60.09    8.90
  -8   1  -5   79.49   15.10
   8   1   5   58.19    7.20
  -9  -1  -5  153.98   19.00
   9  -1   5  113.79   10.60
   9   1  -5  114.39   11.00
   9  -1   5  130.29   14.30
  -9  -1   5  112.79    6.80
   9  -1  -5  134.69   12.10
   9   1   5  123.39   10.60
  -9   1  -5   97.19   16.40
   9  -1  -5  130.99   13.60
  -9  -1   5  102.69   16.80
  10  -1   5   17.60    6.60
  10   1  -5   16.50    5.40
  10  -1   5   11.70    5.00
  10   1   5   15.80    4.50
 -10  -1   5   13.90    3.20
  10  -1  -5   14.90    5.00
  11   1  -5   23.40    6.10
  11  -1   5   23.20    5.50
  11   1   5   25.30    5.10
  11  -1  -5   25.10    6.40
  12   1  -5    5.20    3.70
  12  -1   5    5.20    2.90
  12   1   5    1.90    2.50
  12  -1  -5    6.70    3.70
  13  -1   5    2.50    3.20
  13   1  -5    3.60    2.30
  13  -1  -5   -0.40    2.00
   0   2   5 3655.63   98.49
   0  -2  -5 3426.36   84.19
   0   2  -5 3630.04   89.79
   0   2  -5 3483.65   76.69
   0   2   5 3572.44   77.39
   0  -2   5 3557.04   83.19
   0  -2   5 3656.03   88.29
   0  -2   5 3491.55   76.69
   0  -2  -5 3680.33  103.59
  -1   2   5   93.89    7.40
   1   2  -5  100.69    7.20
  -1  -2  -5   97.59    7.40
  -1   2   5  107.29   12.90
   1  -2   5   89.59    9.00
   1  -2   5  106.19    8.90
   1   2   5  101.79    9.60
   1   2   5   99.79   13.10
  -1  -2   5  103.49    7.30
   1  -2  -5  103.59    6.20
   1   2   5  101.79    7.20
  -1   2  -5  104.79    9.70
  -1   2  -5  105.69    6.80
  -1  -2   5  109.09   11.00
   1  -2  -5   98.19    7.70
  -1  -2   5   94.39    8.30
   1  -2  -5  100.69   13.40
   2   2  -5 1167.08   47.40
   2  -2   5 1306.67   42.30
   2  -2   5 1268.87   34.60
  -2  -2  -5 1268.77   35.70
  -2   2   5 1190.58   47.90
  -2  -2   5 1205.48   36.10
   2   2   5 1308.77   42.70
  -2   2  -5 1285.67   36.50
   2  -2  -5 1257.17   30.50
   2  -2  -5 1296.97   38.00
   2  -2  -5 1298.67   52.59
  -2   2  -5 1242.38   33.40
  -2   2  -5 1271.67   26.50
  -2  -2   5 1245.08   34.70
  -2  -2   5 1322.47   47.70
  -3   2   5  401.36   19.20
   3   2  -5  394.26   27.60
   3  -2   5  397.26   22.30
  -3   2   5  403.06   26.30
  -3  -2  -5  394.86   18.30
  -3   2   5  384.76   13.80
  -3  -2   5  441.86   18.40
  -3   2  -5  408.26   13.70
   3   2   5  429.56   28.60
   3  -2  -5  407.66   10.90
   3  -2  -5  412.86   20.40
  -3  -2   5  449.66   30.10
   3  -2  -5  433.66   15.00
   3  -2  -5  446.66   29.90
   3   2   5  408.86   22.20
  -4   2   5   63.39    5.40
   4  -2   5   60.49    9.60
   4   2  -5   79.09   13.70
  -4   2   5   73.59    8.60
  -4   2   5   69.09   11.20
  -4   2  -5   65.09    6.10
  -4  -2   5   74.09    7.90
   4   2   5   67.49   12.40
  -4  -2   5   71.19   12.10
   4  -2  -5   81.09    7.70
   4   2   5   75.69    9.70
   4  -2  -5   73.49   13.00
   5  -2   5  712.83   34.70
  -5  -2  -5  707.63   30.90
   5   2  -5  617.64   41.60
  -5   2   5  677.93   22.30
  -5   2   5  694.33   31.60
  -5  -2   5  637.04   27.30
   5   2   5  581.14   49.30
  -5  -2   5  616.84   38.00
   5   2   5  638.44   38.20
  -5   2  -5  653.43   25.30
  -6   2   5    3.20    3.30
  -6   2   5   -2.90    2.00
   6  -2   5    8.90    4.10
   6  -2   5    1.50    3.60
  -6  -2  -5    1.70    2.50
  -6   2  -5   -2.30    2.60
  -6  -2   5   -2.10    2.20
   6   2   5    4.20    8.00
  -6  -2   5   -3.50    2.50
   6  -2  -5    6.70    2.50
  -6   2  -5    2.40    2.70
   7  -2   5  104.19    9.10
  -7  -2  -5  124.79   13.90
  -7   2   5  124.69   10.60
   7  -2   5  121.49   15.80
   7  -2   5  138.59   14.00
  -7   2   5  143.79   17.70
  -7  -2   5  111.89    6.30
  -7   2  -5  127.29   12.10
   7   2   5  110.49    5.60
  -7   2  -5   76.49   12.60
  -7  -2   5  126.19   17.00
  -7  -2   5  124.39   13.30
   7  -2  -5  113.09    9.80
   7   2   5  111.49    9.70
  -8  -2  -5   71.89   11.80
   8  -2   5   68.89    7.70
   8  -2   5   31.00   14.20
   8  -2  -5   70.39   10.10
  -8  -2   5   51.49   11.30
  -8  -2   5   57.99    5.00
   8   2   5   74.99    7.60
  -8   2  -5   50.89   10.10
  -8   2  -5   55.69   11.40
   8  -2  -5   74.89    8.70
   9  -2   5  219.68   19.10
   9   2  -5  213.18   15.00
   9  -2   5  238.18   15.10
   9  -2  -5  238.48   16.00
   9  -2  -5  228.18   17.90
  -9  -2   5  227.48   27.90
  -9  -2   5  221.48   10.10
   9   2   5  242.38   14.70
  10  -2   5   64.69    8.50
  10   2  -5   67.29    8.60
  10  -2   5   58.29   11.40
  10  -2  -5   69.89    9.00
  10  -2  -5   52.89   16.60
  10   2   5   68.69    9.80
  11   2  -5   35.90    7.10
  11  -2   5   21.80    6.70
  11  -2   5   35.60    6.90
  11  -2  -5   40.50    7.70
 -11  -2   5   33.90    4.10
  11   2   5   33.40    6.10
  12  -2   5   13.20    3.70
  12   2  -5   12.40    4.30
  12   2   5    7.30    2.90
  12  -2  -5    7.60    3.50
  13  -2   5   -1.60    2.20
  13   2  -5    4.10    2.40
  13  -2  -5    0.30    1.70
   0   3  -5  867.31   36.50
   0  -3   5  826.92   31.90
   0  -3   5  903.71   21.40
   0  -3   5  850.81   25.60
   0   3   5  841.72   35.50
   0   3  -5  821.52   25.70
   0   3   5  811.72   28.00
   0  -3  -5  866.71   29.00
   0  -3   5  871.01   35.40
   0   3   5  860.21   44.20
   1  -3   5  998.40   21.10
  -1   3   5 1013.60   47.30
   1  -3   5  987.30   36.50
  -1  -3  -5  991.30   31.80
  -1   3   5  964.70   30.40
   1   3  -5  997.00   42.50
   1  -3   5 1008.40   36.10
   1   3   5  938.01   38.40
  -1  -3   5  948.21   39.90
  -1  -3   5  927.11   34.00
  -1   3  -5  937.41   36.50
   1  -3  -5  982.50   32.30
   1  -3  -5  957.60   25.70
  -1  -3   5  977.40   29.10
   1   3   5 1038.00   50.39
   2   3  -5  160.78   16.80
  -2  -3  -5  162.48   11.60
   2  -3   5  186.88   15.00
  -2   3   5  173.88   18.20
  -2   3   5  166.28   11.50
   2  -3   5  167.78   11.70
  -2  -3   5  166.78   12.60
  -2   3  -5  148.99    8.60
   2  -3  -5  178.38   12.50
   2   3   5  161.68   14.80
   2   3   5  155.98   18.60
  -2  -3   5  173.98   16.90
  -2   3  -5  181.08   13.10
   2  -3  -5  172.38    7.20
  -2   3  -5  164.78    5.60
  -2  -3   5  167.78   10.80
   3  -3   5  135.89   13.70
  -3   3   5  118.59   10.70
  -3  -3  -5  122.19   12.90
  -3   3   5  131.69   16.00
   3   3  -5  199.58   26.70
  -3   3  -5  143.69    9.20
   3  -3  -5  132.29   18.10
  -3  -3   5  135.19   10.40
   3   3   5  125.79   13.30
  -3   3  -5  130.89    8.50
  -3   3  -5  141.39    7.00
   3  -3  -5  139.99    9.00
   3  -3  -5  136.19    6.30
   3  -3  -5  157.88   12.80
  -3  -3   5  164.68   17.90
   4   3  -5  608.84   40.70
  -4   3   5  660.43   37.70
  -4   3   5  682.93   29.60
   4  -3   5  665.13   33.50
  -4  -3  -5  611.64   29.10
   4  -3  -5  690.73   20.70
   4   3   5  692.43   35.60
  -4   3  -5  698.93   22.30
  -4  -3   5  710.93   40.60
   4   3   5  684.03   45.20
  -4  -3   5  702.13   28.90
  -4   3  -5  641.44   23.40
   4  -3  -5  653.23   43.30
   5  -3   5  253.47   21.30
  -5  -3  -5  264.87   18.70
  -5   3   5  239.48   18.60
  -5  -3   5  262.47   17.50
   5   3   5  265.97   29.70
  -5   3  -5  246.08   14.10
  -5   3  -5  251.77   13.90
   6  -3   5  291.47   19.60
  -6  -3  -5  260.37   20.10
   6  -3   5  248.48   13.50
  -6   3   5  272.27   21.80
   6  -3   5  243.48   22.20
  -6   3  -5  270.57   15.40
   6  -3  -5  261.57   16.00
  -6  -3   5  260.97   19.10
   6   3   5  251.37    9.70
   6  -3  -5  264.37   18.10
  -6  -3   5  248.08   10.30
  -6   3  -5  251.37   16.90
   6   3   5  225.48   43.40
  -7  -3  -5  373.16   26.60
   7  -3   5  358.56   17.70
   7  -3   5  373.36   28.50
   7  -3   5  388.46   24.80
  -7   3   5  389.26   30.00
  -7  -3   5  374.76   24.70
  -7   3  -5  344.37   18.30
  -7  -3   5  348.37   12.40
   7   3   5  362.66   12.30
   7  -3  -5  361.26   18.30
  -7   3  -5  365.56   23.30
   7  -3  -5  371.66   22.70
  -8  -3  -5  163.88   18.60
   8  -3   5  178.88   12.90
   8  -3   5  188.48   17.90
   8  -3  -5  180.28   13.40
   8   3   5  175.68   11.90
   8  -3  -5  175.28   32.30
  -8  -3   5  192.98   19.50
  -8  -3   5  167.18    9.40
   9  -3   5   79.19    9.20
  -9  -3  -5   62.99   14.40
   9  -3   5   69.09   13.00
  -9  -3   5   79.19    5.90
   9  -3  -5   68.89    9.00
   9  -3  -5   84.19   10.80
   9   3   5   87.89    8.70
  -9  -3   5   50.79   13.20
  10  -3   5  167.78   13.80
  10  -3   5  166.38   16.60
  10   3  -5  145.89   16.60
  10  -3  -5  136.09   14.20
  10   3   5  160.78   11.60
  10  -3  -5  148.79   13.10
 -10  -3   5  139.79    7.70
  11  -3   5   18.90    5.30
  11  -3   5   13.70    5.20
  11   3  -5   17.00    5.10
  11   3   5    9.60    3.80
  11  -3  -5   10.30    4.40
 -11  -3   5   12.00    2.50
  12   3  -5   35.10    8.80
  12  -3   5   37.60    5.30
  12  -3  -5   32.60    6.30
  12   3   5   24.30    7.50
   0  -4   5  720.03   21.30
   0   4   5  707.03   26.20
   0   4  -5  717.83   36.70
   0  -4   5  704.13   32.20
   0  -4   5  715.83   24.10
   0   4   5  748.33   46.20
   0   4   5  736.33   36.20
   0  -4  -5  725.63   28.90
   0  -4   5  722.83   35.20
  -1   4   5  281.87   32.70
   1  -4   5  203.68   16.60
   1  -4   5  231.08   17.60
  -1   4   5  210.48   13.20
  -1   4   5  205.88   18.50
  -1  -4  -5  202.68   14.40
   1  -4   5  210.18    8.70
  -1  -4   5  196.48   18.50
  -1   4  -5  196.48   16.90
   1  -4  -5  198.18   14.40
  -1  -4   5  207.88   10.90
  -1   4  -5  197.18   11.00
   1   4   5  176.58   23.30
  -1  -4   5  196.58   15.80
   1   4   5  189.88   18.10
  -1  -4   5  204.98   12.10
  -2   4   5  104.69   12.90
   2   4  -5  117.99   16.00
  -2   4   5   88.49    9.30
   2  -4   5   98.49   12.40
  -2  -4  -5  100.69    9.20
   2  -4   5   80.49   10.10
  -2  -4  -5   95.29    9.40
  -2   4   5   98.09   16.00
   2  -4  -5  103.49   10.70
  -2  -4   5  106.59    9.20
  -2  -4   5  112.39   18.90
  -2  -4   5   93.69   10.80
   2   4   5  115.19   13.70
   2   4   5  115.79   18.50
  -2   4  -5  105.69   11.70
  -3   4   5  175.48   23.60
  -3  -4  -5  177.98   13.70
   3  -4   5  182.38   17.20
  -3   4   5  178.98   17.30
   3   4  -5  183.08   21.20
  -3   4   5  187.98   14.20
   3  -4  -5  175.48   12.50
   3   4   5  159.68   23.50
  -3   4  -5  181.38    9.50
  -3   4  -5  187.38    8.40
  -3  -4   5  200.58   13.50
   3   4   5  191.18   19.00
  -3  -4   5  185.48   21.30
  -3   4  -5  196.68   15.90
  -4  -4  -5    8.40    4.20
   4  -4   5    6.40    5.20
   4   4  -5    5.00    8.20
  -4   4   5    2.40    4.80
  -4   4   5    8.50    4.20
   4   4   5  -11.30    7.90
   4   4   5    7.40    6.70
  -4   4  -5    7.90    2.70
  -4   4  -5    6.00    2.90
  -4  -4   5    6.90    3.20
  -4  -4   5    7.30    9.00
   4  -4  -5    9.30    3.50
  -5   4   5   28.50    6.60
  -5  -4  -5   17.60    6.20
  -5   4   5   22.20    8.20
   5  -4   5   16.10    6.50
   5  -4   5   14.50    4.80
   5  -4   5   28.90    5.80
  -5   4  -5   11.50    3.40
   5  -4  -5   17.10    4.90
   5   4   5   -8.40   13.40
   5  -4  -5   15.70    3.90
  -5   4  -5    9.80    2.70
   5  -4  -5    8.20    3.20
   5   4   5   12.10    2.60
  -5  -4   5   17.60    5.20
  -6   4   5  316.17   24.60
  -6  -4  -5  308.47   22.50
  -6  -4  -5  291.67   11.70
   6  -4   5  306.17   21.10
   6  -4   5  265.07   15.10
   6  -4   5  304.47   25.90
  -6  -4   5  278.27   10.50
   6  -4  -5  282.07   15.20
  -6  -4   5  307.87   21.60
   6  -4  -5  306.07   20.50
   6   4   5  290.87   11.30
  -6   4  -5  317.77   18.10
  -7  -4  -5   73.39   11.00
   7  -4   5   72.19    8.10
  -7  -4  -5   63.99    4.80
   7  -4   5   79.19   11.90
  -7   4   5   72.89   14.20
   7  -4   5   66.99   15.30
  -7   4  -5   48.00    9.70
   7  -4  -5   54.99    7.30
  -7  -4   5   59.39    4.80
   7  -4  -5   59.69   11.60
  -7  -4   5   71.29   11.50
   7   4   5   60.69    4.90
   8  -4   5  170.48   13.00
   8  -4   5  164.48   17.60
   8  -4   5  131.59   19.30
  -8  -4  -5  146.19   17.90
   8   4   5  151.88   11.20
  -8  -4   5  153.28    8.20
   8   4   5  151.38    7.80
   8  -4  -5  141.39   12.10
   8  -4  -5  151.68   15.50
  -8  -4   5  137.89   17.40
   9  -4   5   24.40    8.40
  -9  -4  -5   23.60    3.30
   9  -4   5   24.50    6.00
  -9  -4   5   15.00    3.40
   9  -4  -5   14.80    6.50
   9  -4  -5   16.70    5.50
   9   4   5   13.80    4.60
  10   4  -5    4.50    3.70
  10  -4   5   11.20    4.70
  10  -4   5    4.30    4.40
  10  -4  -5    4.60    4.30
 -10  -4   5    5.30    2.20
  10   4   5    8.80    3.60
  10  -4  -5    0.60    3.00
  11   4  -5    9.10    4.10
  11  -4   5    6.80    4.70
  11  -4   5    9.50    3.70
  11  -4  -5    0.20    3.80
  11   4   5   13.00    5.30
 -11  -4   5   13.50    4.20
  11  -4  -5   10.50    4.30
  12   4  -5   -0.40    2.00
  12  -4   5    2.30    2.30
  12  -4   5    1.30    2.20
  12  -4  -5    1.00    2.20
 -12  -4   5    1.60    1.60
   0  -5   5  597.94   22.70
   0   5   5  667.43   49.60
   0  -5   5  591.44   32.10
   0   5   5  595.14   25.40
   0  -5   5  583.94   21.20
   0  -5   5  582.64   34.80
   0   5  -5  559.84   36.30
   0  -5  -5  585.94   21.10
   1  -5   5 1258.17   34.20
  -1  -5  -5 1239.18   38.10
   1   5  -5 1249.77   59.29
   1  -5   5 1304.47   51.39
  -1   5   5 1251.77   41.40
   1  -5   5 1347.57   53.39
  -1   5  -5 1264.97   54.89
  -1  -5   5 1269.17   56.79
  -1  -5   5 1280.87   37.80
  -1  -5   5 1333.67   39.50
   1  -5  -5 1311.37   32.20
  -1  -5   5 1301.97   49.99
   1   5   5 1205.48   56.09
   1   5   5 1240.18   71.29
   2  -5   5   13.90    5.90
  -2   5   5   -0.70    8.80
  -2  -5  -5    6.90    3.20
  -2   5   5    7.50    3.30
   2   5  -5   14.30    9.10
   2  -5   5    3.80    4.20
   2  -5   5    7.00    2.40
  -2   5   5    7.10    6.70
  -2  -5   5    5.20    5.20
  -2   5  -5    2.50    3.70
   2  -5  -5   -0.60    2.80
  -2   5  -5   13.30    3.40
   2   5   5    4.20    6.10
   2   5   5   19.20   10.40
  -2  -5   5    5.50    3.30
  -2  -5   5    3.20    3.10
  -2  -5   5   -1.10    3.20
  -3   5   5  300.87   25.80
   3   5  -5  297.37   31.50
   3  -5   5  283.27   23.40
  -3  -5  -5  291.87   18.50
  -3   5   5  280.07   18.50
   3  -5  -5  299.87   19.40
  -3  -5   5  308.57   18.30
  -3   5  -5  263.37   22.40
   3   5   5  279.87   37.20
  -3  -5   5  319.17   29.80
   3   5   5  256.47   26.70
  -4   5   5  135.39   19.60
   4  -5   5  112.29   11.90
   4   5  -5  136.19   24.30
   4   5  -5  130.69    7.80
   4  -5   5  124.19    9.50
  -4  -5  -5  140.89   13.60
  -4   5   5  128.39   13.10
   4  -5   5  149.59   17.60
   4   5   5  123.79   28.00
   4  -5  -5  107.79   11.40
  -4   5  -5  122.49    8.40
  -4  -5   5  117.49   12.20
  -4  -5   5  116.39    5.90
   4   5   5  108.09    6.70
  -4   5  -5  125.09   10.20
  -4  -5   5   87.69   21.50
   5  -5   5  198.98   16.80
  -5  -5  -5  200.38   17.40
   5   5  -5  189.88   10.00
   5  -5   5  201.78   21.50
   5  -5   5  200.78   12.50
  -5  -5  -5  201.28    8.70
  -5   5   5  209.48   18.70
   5  -5  -5  197.18   16.60
   5   5   5  197.88    9.40
  -5   5  -5  187.68   12.40
   5  -5  -5  185.18   12.20
   5  -5  -5  201.68   21.00
  -5  -5   5  185.18    8.20
  -5  -5   5  203.48   16.90
  -6   5   5   28.10    3.90
  -6  -5  -5   32.00   10.00
   6  -5   5   26.90    9.40
  -6   5   5   31.20   10.40
   6  -5   5   33.70    6.90
  -6  -5  -5   22.90    3.30
   6  -5   5   31.10    8.80
  -6  -5   5   12.60    5.00
   6  -5  -5   22.70    5.80
  -6  -5   5   26.90    3.40
  -6   5  -5   11.60    5.50
   6  -5  -5   30.60    8.70
   6   5   5   26.40    3.70
   7  -5   5   60.19    7.90
  -7  -5  -5   60.99    5.00
   7  -5   5   62.99   15.20
  -7  -5  -5   53.19   12.40
   7  -5   5   77.89   14.30
  -7  -5   5   64.59    5.10
  -7  -5   5   64.99   13.70
   7   5   5   60.49    5.40
   7  -5  -5   65.29    8.50
  -7  -5   5   50.39   11.60
   7  -5  -5   64.19   12.40
  -8  -5  -5   88.19    5.90
   8  -5   5   95.49   10.00
  -8  -5  -5   85.79   17.70
   8  -5   5   68.59   17.20
   8  -5   5   75.59   14.50
   8  -5  -5   78.79    9.70
  -8  -5   5   87.59    6.30
   8   5   5   91.79    6.40
   8  -5  -5   98.39   13.00
  -8  -5   5   79.69   15.30
  -9  -5  -5   18.40    5.50
   9  -5   5   21.20    8.50
   9  -5   5   15.40    5.40
  -9  -5   5   10.00    3.30
   9  -5  -5   14.80    5.20
   9  -5  -5    7.10    5.50
  10  -5   5   19.30    7.10
 -10  -5  -5   18.10    2.90
  10   5  -5   22.70    5.80
  10  -5   5   22.70    6.00
 -10  -5   5   21.00    3.50
  10  -5  -5   14.10    5.00
  10  -5  -5   11.80    5.20
  10   5   5   27.20    4.90
  11  -5   5    5.00    3.30
  11  -5   5    1.30    3.80
  11   5  -5    5.00    3.60
  11  -5  -5    2.40    3.70
 -11  -5   5    3.00    1.80
  11   5   5   -5.70    3.20
  11  -5  -5    3.60    3.00
  12  -5   5    0.40    2.00
  12   5  -5    0.10    1.80
  12  -5   5    2.30    1.90
  12  -5  -5    5.20    2.70
 -12  -5   5    5.40    1.70
   0  -6   5   72.39   12.10
   0   6   5   84.59   18.50
   0   6  -5   45.70   12.00
   0  -6   5   79.69    8.40
   0  -6  -5   84.09    7.20
   0  -6   5   54.29   12.50
   0   6   5   61.39   14.90
   0  -6   5   75.79    8.20
   1  -6   5   51.19   11.80
  -1  -6  -5   65.69    7.40
   1  -6   5   43.60    9.80
  -1   6   5   56.69    8.50
  -1   6   5   42.20   14.40
  -1   6   5   34.20   11.30
   1  -6   5   67.19    7.40
  -1  -6   5   37.30   12.50
   1   6   5   76.09   18.90
  -1   6  -5   49.70   14.10
  -1  -6   5   58.49    8.30
  -1  -6   5   61.89   13.40
  -1  -6   5   64.59    7.80
   1   6   5   83.69   16.20
   1  -6  -5   52.49    5.20
   2  -6   5   51.49    6.80
  -2   6   5   47.40   13.70
   2  -6   5   49.20   12.20
  -2  -6  -5   47.10    7.30
   2  -6   5   60.59   12.60
   2   6  -5   61.69   16.70
  -2   6   5   53.79   14.60
  -2  -6   5   50.39   11.70
  -2  -6   5   65.69   16.50
   2   6   5   39.20   12.50
   2   6   5   45.90   20.10
  -2   6  -5   50.89   12.00
  -2  -6   5   44.10    7.30
   2  -6  -5   64.39   10.60
   3  -6   5  370.46   29.60
   3  -6   5  319.37   25.20
   3   6  -5  359.16   41.30
   3   6  -5  314.27   13.50
  -3   6   5  338.47   22.10
  -3  -6  -5  340.57   21.00
   3  -6   5  319.77   16.30
  -3  -6  -5  327.27   11.60
   3  -6  -5  323.57   23.30
  -3  -6   5  300.27   15.80
  -3   6  -5  314.47   25.60
   3   6   5  492.85   69.89
  -3  -6   5  268.47   30.80
  -3  -6   5  314.37   11.00
  -3  -6   5  310.77   25.20
   3  -6  -5  313.37   20.00
   3   6   5  330.27   13.00
  -3  -6   5  341.67   20.60
   4  -6   5    9.70    3.60
  -4  -6  -5    3.30    3.20
  -4   6   5    2.50    2.10
  -4   6   5   -3.90    3.70
   4  -6   5    3.60    4.30
   4   6  -5    5.10    2.40
  -4  -6  -5    3.60    1.80
   4  -6  -5   -0.70    4.20
  -4  -6   5   -2.70    2.20
   4   6   5   -0.90    1.40
  -4  -6   5    0.10    0.90
   4  -6  -5   -4.90    2.70
  -4  -6   5    6.00    3.70
  -4  -6   5    1.50    3.70
  -5  -6  -5   98.29   12.90
   5  -6   5  101.69    9.70
   5  -6   5  119.79   17.60
  -5  -6  -5  104.59    6.50
   5  -6   5   89.69   11.80
   5   6  -5  102.79    7.70
  -5   6   5  106.39   14.80
  -5  -6   5  113.09    6.40
  -5  -6   5  108.29   15.10
  -5  -6   5  108.69   15.80
   5  -6  -5  105.39    9.80
   5  -6  -5  114.89   13.50
   5  -6  -5  114.99   13.50
  -5  -6   5  113.89   10.00
   5   6   5  117.09    7.50
   6  -6   5  290.87   22.30
  -6   6   5  288.57   10.90
  -6  -6  -5  322.97   24.90
   6  -6   5  278.37   28.00
   6  -6   5  243.48   21.70
  -6  -6  -5  272.87   11.10
  -6  -6   5  269.67   22.80
  -6  -6   5  281.17   16.40
  -6  -6   5  267.47   11.10
   6  -6  -5  290.27   19.60
  -6  -6   5  276.57   26.30
   6   6   5  277.37   12.40
   6  -6  -5  286.77   22.60
  -7  -6  -5   32.80    4.30
   7  -6   5   42.80    8.50
   7  -6   5   38.10   10.60
  -7  -6  -5   55.99   13.20
   7  -6   5   45.40   14.40
   7   6   5   37.90    4.70
   7  -6  -5   49.70   11.80
  -7  -6   5   65.29   13.70
   7  -6  -5   57.29    9.60
  -7  -6   5   45.40   12.80
  -7  -6   5   45.10    4.60
   8  -6   5   57.99   16.20
   8  -6   5   59.19    9.80
   8  -6   5   50.89   16.50
  -8  -6  -5   52.29    4.90
  -8  -6   5   58.59    5.50
   8  -6  -5   48.60   11.80
   8   6   5   55.09    5.00
   8  -6  -5   46.90    8.80
   9  -6   5   64.69   13.10
  -9  -6  -5   68.69    5.20
   9  -6   5   82.79    9.80
   9  -6  -5   54.49   11.50
  -9  -6   5   62.99    5.40
   9   6   5   59.69    6.90
   9  -6  -5   70.79    8.90
  10  -6   5    0.30    3.20
 -10  -6  -5    1.80    1.80
  10  -6   5   -2.60    3.70
 -10  -6   5   -0.10    1.70
  10   6   5   -0.30    3.50
  10  -6  -5   -0.40    2.10
  10  -6  -5    0.50    3.60
  11  -6   5   26.30    5.60
  11  -6   5   24.50    8.30
 -11  -6  -5   25.40    3.50
  11   6  -5   33.40    8.40
 -11  -6   5   25.20    3.20
  11  -6  -5   34.10   10.10
  11  -6  -5   13.60    4.50
  12   6  -5    2.00    1.50
  12  -6   5   -1.90    1.80
  12  -6  -5   -0.20    1.50
   0  -7   5  892.31   30.00
   0  -7  -5  958.20   30.00
   0  -7   5  937.71   50.89
   0  -7   5  970.80   34.20
   0  -7   5  914.21   36.80
  -1  -7  -5  236.78    9.60
   1  -7   5  216.48   16.30
   1  -7   5  242.38   13.20
  -1   7   5  243.68   19.00
  -1  -7   5  257.77   17.10
  -1  -7   5  242.78   14.00
   1   7   5  250.57   46.10
   1   7   5  248.78   33.40
  -1  -7   5  253.97   29.60
  -1  -7   5  225.58    8.70
   1   7   5  243.28   11.40
   1  -7  -5  265.07    9.60
  -2  -7  -5    2.80    1.70
   2   7  -5    3.10    2.50
  -2   7   5    0.50    4.10
   2  -7   5    9.40    5.90
  -2  -7  -5    5.40    3.50
   2  -7   5    1.10    1.90
   2  -7   5    2.90    4.80
  -2  -7   5    9.20    2.70
   2   7   5   10.80    2.80
   2  -7  -5    4.70    4.20
   2  -7  -5    5.30    3.20
  -2  -7   5    4.90    1.80
  -2  -7   5    1.70    3.40
   2  -7  -5    4.90    1.80
   3   7  -5   58.09    6.00
   3  -7   5   60.29   15.50
   3  -7   5   60.19    7.90
   3  -7   5   63.69    6.20
  -3  -7  -5   60.39    4.90
   3  -7   5   62.09    8.50
  -3  -7  -5   66.89    9.50
  -3   7   5   85.69   12.00
   3  -7  -5   67.19   14.10
  -3  -7   5   58.59    4.50
  -3  -7   5   66.79    9.70
  -3  -7   5   52.49   12.60
   3  -7  -5   59.79    7.30
   3   7   5   53.49    5.20
  -3  -7   5   58.49    7.30
  -4   7   5   -3.40    6.60
  -4  -7  -5    1.50    3.70
   4  -7   5    3.50    3.00
   4  -7   5    2.60    2.00
  -4  -7  -5   -3.00    4.00
   4  -7   5    3.80    3.90
  -4  -7  -5    2.70    1.80
   4   7  -5    3.10    2.50
   4   7   5    0.00    1.90
  -4  -7   5    3.70    2.50
  -4  -7   5    1.70    2.70
  -4  -7   5   -1.10    1.20
  -4  -7   5   12.00    6.80
   4  -7  -5    4.80    3.20
   4  -7  -5   -5.90    5.40
  -5  -7  -5    0.30    3.90
   5  -7   5   -2.30    4.00
  -5  -7  -5   -1.40    3.80
   5   7  -5    5.50    3.10
   5  -7   5   11.40    8.80
  -5  -7  -5    2.20    2.20
   5  -7   5   -1.00    3.80
  -5  -7   5   -8.90    5.50
   5  -7  -5   -0.50    3.90
   5  -7  -5   -3.10    8.60
  -5  -7   5    5.10    3.20
   5   7   5    4.80    2.40
  -5  -7   5   11.10    4.80
   5  -7  -5    4.10    3.80
  -5  -7   5    6.00    2.20
  -6  -7  -5   23.20    3.90
   6  -7   5   26.60    6.80
  -6  -7  -5   12.40    8.20
   6  -7   5   45.60   14.90
   6  -7   5   22.60    7.90
  -6  -7   5   38.30    7.50
  -6  -7   5   24.50    4.00
   6   7   5   30.60    4.20
   6  -7  -5   24.80    8.70
   6  -7  -5   23.10    6.60
  -6  -7   5   29.40   10.50
   7  -7   5  138.39   24.80
  -7  -7  -5  152.18    8.30
   7  -7   5  177.88   18.30
   7  -7   5  157.08   13.30
  -7  -7   5  167.38    8.70
   7  -7  -5  145.59   16.80
  -7  -7   5  132.49   12.00
   7   7   5  162.58    9.50
  -7  -7   5  138.29   22.30
   7  -7  -5  147.89   12.80
  -8  -7  -5   26.20    3.60
   8  -7   5   23.10    6.70
   8  -7   5   25.40    9.10
  -8  -7   5   23.30    4.00
   8  -7  -5   32.10   13.00
   8  -7  -5   14.20    5.30
   8   7   5   28.40    4.50
  -9  -7  -5   13.20    2.90
   9  -7   5    8.90    4.60
   9  -7   5    5.50    6.30
   9  -7  -5    7.50    5.00
   9  -7  -5    7.00    4.20
   9   7   5    7.40    3.90
  -9  -7   5    6.60    2.50
  10  -7   5   -1.00    2.50
 -10  -7  -5    0.10    1.40
  10  -7   5    3.30    4.10
 -10  -7   5   -0.10    1.50
  10  -7  -5    0.40    2.50
  10  -7  -5    2.40    3.40
  11  -7   5    0.30    2.60
 -11  -7  -5    0.40    1.30
  11  -7   5    0.60    2.20
  11   7  -5    1.80    1.90
 -11  -7   5   -2.10    1.10
  11  -7  -5    3.70    2.70
  11  -7  -5    1.50    2.20
   0  -8  -5    1.50    1.50
   0  -8  -5   -0.60    3.30
   0  -8   5    3.30    4.00
   0  -8   5    0.00    5.80
   0  -8   5    1.60    1.30
   0  -8   5   -0.80    2.20
   0   8   5    5.00    2.10
   1  -8   5  192.98   14.40
  -1  -8  -5  214.78   14.80
   1  -8   5  188.68   12.50
  -1  -8  -5  191.78    8.80
   1   8  -5  176.38   10.70
   1  -8   5  198.68   24.60
  -1  -8   5  179.68   23.80
   1  -8  -5  200.18   22.70
  -1  -8   5  191.58    8.10
  -1  -8   5  211.18   16.40
   1  -8  -5  189.78    8.30
  -1  -8   5  217.28   13.70
   1   8   5  211.68   10.90
   2  -8   5    2.00    3.20
  -2  -8  -5    0.50    3.90
   2   8  -5   -1.00    2.20
   2  -8   5    3.90    2.20
   2  -8   5    6.60    7.20
  -2  -8  -5   -0.50    1.40
   2   8   5   -1.30    1.40
  -2  -8   5    8.80    4.60
  -2  -8   5    0.40    1.50
  -2  -8   5    4.80    6.20
   2  -8  -5    0.60    1.30
   2  -8  -5   -3.10    5.80
  -2  -8   5   -4.50    2.00
   3   8  -5   42.50    6.30
   3  -8   5   27.60    8.30
   3  -8   5   22.30   11.20
  -3  -8  -5   34.10    7.20
   3  -8   5   35.20    4.90
  -3   8   5   33.00    9.60
  -3  -8  -5   30.70    6.80
  -3  -8   5   40.50    7.60
  -3  -8   5   32.20   12.10
   3  -8  -5   33.70   10.80
   3   8   5   23.80    4.60
   3  -8  -5   21.10    5.70
  -3  -8   5   27.20    8.40
  -4  -8  -5    4.60    2.30
  -4  -8  -5   12.50    5.60
   4  -8   5    5.00    8.40
   4   8  -5    2.90    2.90
   4  -8   5    2.80    3.80
   4  -8   5    4.90    4.20
  -4  -8  -5    0.90    3.80
   4  -8  -5   20.40    9.90
   4   8   5    7.00    2.80
  -4  -8   5    6.50    6.90
  -4  -8   5    8.50    2.50
  -4  -8   5   -1.20    2.60
   4  -8  -5    4.90    4.00
   4  -8  -5   14.60    6.80
  -4  -8   5    1.80    6.20
   5  -8   5   72.79    4.80
   5  -8   5   68.69    9.70
   5  -8   5   85.19   12.40
   5   8  -5   85.79    7.70
  -5  -8  -5   68.39    8.40
  -5  -8  -5   75.89   12.80
  -5  -8  -5   77.99    6.00
   5  -8   5   59.19   18.10
   5  -8  -5   84.79   12.60
  -5  -8   5   84.49    6.10
  -5  -8   5   81.19    9.10
   5  -8  -5   93.19   10.00
   5   8   5   82.49    7.10
  -5  -8   5   75.09   18.40
  -5  -8   5   75.49   13.90
   6  -8   5    6.10    4.60
   6  -8   5    7.20    9.90
   6  -8   5    6.50    4.40
  -6  -8  -5   13.80    4.80
  -6  -8  -5    8.20    2.60
  -6  -8   5   10.20   11.80
  -6  -8   5   11.30    4.10
  -6  -8   5   11.70    3.00
   6   8   5   10.50    3.20
   6  -8  -5    9.70    5.60
   6  -8  -5    2.30    3.50
   7  -8   5   70.89   26.70
   7  -8   5   31.00   14.00
   7  -8  -5   41.60   18.60
   7  -8  -5   28.50    4.10
   7   8   5   40.60    7.40
  -7  -8   5   28.40    6.00
  -8  -8  -5   25.30    3.50
   8  -8   5   26.40    8.90
   8  -8   5   15.90    5.60
   8  -8  -5   19.40    5.80
  -8  -8   5   17.90    3.50
   8  -8  -5   16.60    7.30
   8   8   5   13.30    3.10
  -9  -8  -5   26.90    3.30
   9  -8   5   23.70    8.00
   9  -8   5   25.90    6.40
   9  -8  -5   16.70    4.90
  -9  -8   5   16.50    3.00
   9  -8  -5   18.50    7.00
  10  -8   5    9.50    3.70
  10  -8   5   10.10    4.70
 -10  -8  -5   10.60    2.20
  10   8  -5   10.50    3.20
 -10  -8   5    7.40    1.90
  10  -8  -5    4.50    3.50
  10  -8  -5   11.40    4.30
   0  -9   5    3.70    7.50
   0   9   5    8.40    3.00
   0  -9  -5   15.60    7.90
   0  -9   5    4.30    1.80
   0  -9   5    5.80    3.40
   0  -9  -5   12.40    2.90
   1   9  -5    9.10    3.40
   1  -9   5    6.20    5.40
   1  -9   5    5.00    3.10
  -1  -9  -5    2.00    1.80
  -1   9   5    8.00    2.80
   1  -9   5   -1.90    5.70
  -1  -9   5   13.40    7.80
  -1  -9   5    7.40    3.80
  -1  -9   5    8.60    2.20
  -1  -9   5   12.20    9.10
   1  -9  -5    2.60    2.20
   1   9   5    2.70    2.30
   1  -9  -5   -5.90    5.10
   2   9  -5   42.80    6.50
  -2  -9  -5   28.70    4.10
   2  -9   5   31.00    5.80
  -2  -9  -5   26.60    6.70
   2  -9   5   40.00   13.30
   2   9   5   31.00    5.20
  -2  -9   5   24.60    3.50
  -2  -9   5   31.50    8.90
   2  -9  -5   29.60   11.20
   2  -9  -5   22.80    4.00
  -2  -9   5   37.90   14.00
  -2  -9   5   26.40    6.30
   3  -9   5   30.60    7.70
  -3  -9  -5   14.90    8.60
  -3  -9  -5   33.90    7.60
   3   9  -5   38.80    6.30
  -3  -9  -5   32.40    4.10
   3  -9   5   39.50    5.30
   3  -9   5   26.50   12.90
  -3  -9   5   28.10    6.30
  -3  -9   5   44.20   11.40
  -3  -9   5   24.50   11.60
  -3  -9   5   37.20    4.10
   3   9   5   40.40    5.30
   3  -9  -5   22.20   11.20
   3  -9  -5   40.10   10.60
   4  -9   5   80.39   18.60
   4  -9   5   62.39   12.50
   4   9  -5   73.09    7.50
  -4  -9  -5   70.69    9.10
  -4  -9  -5   96.19   26.30
  -4  -9  -5   81.39    6.10
   4  -9   5   79.49    6.60
  -4  -9   5   80.59    5.90
  -4  -9   5   68.79   15.00
   4   9   5   87.59    7.40
   4  -9  -5   82.69   18.60
   4  -9  -5   74.09    9.60
   4  -9  -5   73.19   14.20
  -4  -9   5   83.39    9.50
  -4  -9   5   56.29   15.30
  -5  -9  -5   10.10    3.40
   5  -9   5   14.90   12.70
   5  -9   5    5.30    2.60
  -5  -9  -5    5.80    2.50
   5  -9   5    6.70    4.90
   5   9   5    8.70    3.10
   5  -9  -5    1.30    5.50
  -5  -9   5    9.70    4.10
   5  -9  -5    9.00    5.00
  -5  -9   5   -4.70    9.70
  -5  -9   5    8.90    2.80
  -6  -9  -5  204.38    9.80
  -6  -9  -5  166.48   13.00
   6  -9   5  223.58   19.70
  -6  -9   5  234.38   15.10
   6  -9  -5  188.38   14.40
  -6  -9   5  213.18   10.10
   6  -9  -5  204.68   20.40
  -6  -9   5  196.28   36.00
   6  -9  -5  166.08   10.20
   6   9   5  195.28   12.40
  -7  -9  -5   12.80    3.10
   7  -9   5    6.00    5.60
   7  -9  -5   23.70    9.60
   7   9   5    7.80    3.00
   7  -9  -5    5.90    4.60
  -7  -9   5   11.90    4.20
  -7  -9   5   13.20    3.00
  -8  -9  -5   10.10    2.50
   8  -9   5    5.00    4.60
  -8  -9   5    6.70    2.30
   8   9   5    5.40    2.60
   8  -9  -5    3.30    4.60
   8  -9  -5    3.10    3.20
  -8  -9   5    5.10    2.70
  -9  -9  -5    9.40    2.20
   9  -9   5    8.20    6.90
   9  -9  -5   15.80    6.70
  -9  -9   5    7.40    3.50
   9  -9  -5    5.70    4.90
  10   9  -5   28.90    3.80
 -10  -9  -5   19.40    2.50
  10  -9   5   16.60    4.60
 -10  -9   5   20.20    2.50
  10  -9  -5   16.70    3.70
  10  -9  -5   13.80    4.70
   0 -10   5    3.50    2.90
   0 -10   5    4.10    1.80
   0 -10   5    3.90    9.30
   0 -10  -5    1.20    6.70
   0  10   5    8.00    2.70
   0 -10  -5    5.10    2.30
   0 -10  -5    3.70    3.20
  -1 -10  -5  281.27   18.20
   1 -10   5  321.57   35.70
   1 -10   5  302.47   16.90
  -1  10   5  298.47   14.50
   1  10  -5  281.27   14.70
  -1 -10  -5  325.17   33.80
  -1 -10  -5  305.57   11.60
   1 -10  -5  342.17   33.80
   1 -10  -5  321.77   22.40
  -1 -10   5  326.07   35.30
  -1 -10   5  306.17   10.90
   1  10   5  301.67   14.60
  -1 -10   5  302.17   17.70
   1 -10  -5  294.37   10.60
   2  10  -5  110.79    8.90
  -2 -10  -5  120.69    7.10
  -2 -10  -5  131.89   21.50
  -2 -10  -5  113.19   11.60
   2 -10   5  103.29   23.00
   2 -10   5  119.59    9.80
   2 -10   5   97.59   11.10
  -2 -10   5   99.39   22.70
  -2 -10   5  107.79    6.40
   2 -10  -5   69.49   19.30
   2 -10  -5   94.29   13.10
  -2 -10   5  110.89   10.80
   2  10   5  108.39    8.70
  -3 -10  -5   35.40    7.50
   3  10  -5   36.10    6.00
   3 -10   5   18.90    6.80
   3 -10   5   34.40   14.60
   3 -10   5   38.90    5.40
  -3 -10  -5   36.20    4.40
   3 -10  -5   33.80    9.40
  -3 -10   5   38.00    4.20
   3 -10  -5   -2.00   14.00
  -3 -10   5   51.49   15.30
   3  10   5   37.50    5.30
  -3 -10   5   40.20    7.60
   4 -10   5   12.70   11.80
  -4 -10  -5    5.30    2.90
   4 -10   5   -0.80    2.20
  -4 -10   5    3.20    3.10
   4 -10  -5    0.70    2.50
   4  10   5    0.00    2.40
   4 -10  -5    8.50    5.10
  -4 -10   5   12.00   12.20
  -4 -10   5    3.00    3.30
  -5 -10  -5   98.39    6.60
  -5 -10  -5   61.09    8.20
   5 -10   5   71.19   11.00
  -5 -10   5   57.89   24.20
   5  10   5   88.79    7.50
   5 -10  -5   85.79    8.00
   5 -10  -5   87.79   13.20
  -5 -10   5  100.69    6.60
  -5 -10   5   90.39    9.40
  -6 -10  -5   53.79    4.80
   6 -10   5   42.40   10.00
  -6 -10  -5   48.90    6.40
  -6 -10   5   43.80    7.20
   6  10   5   54.09    5.80
  -6 -10   5   54.19    5.00
   6 -10  -5   51.29   10.80
   6 -10  -5   40.40    4.40
  -7 -10  -5   25.70    3.60
   7 -10   5   24.60    7.90
   7 -10  -5   21.80    7.20
  -7 -10   5   20.30    4.80
   7  10   5   29.00    4.10
  -7 -10   5   25.80    3.50
  -8 -10  -5    4.20    2.30
   8 -10   5   -2.30    3.60
  -8 -10   5    5.80    3.70
   8 -10  -5    1.00    3.80
  -8 -10   5    7.40    2.90
   9 -10   5    6.90    3.50
  -9 -10  -5    4.80    1.60
   9 -10  -5    3.60    3.10
  -9 -10   5    4.60    1.60
   0 -11  -5   24.10    6.40
   0 -11  -5   24.30    7.10
   0 -11  -5   43.80   16.90
   0 -11   5   25.00   12.70
   0 -11  -5   32.60    3.50
   0 -11   5   34.70    6.90
   0  11   5   40.60    5.50
  -1 -11  -5   33.70    8.20
  -1 -11  -5   54.49    9.40
   1 -11   5   29.30   17.90
  -1  11   5   51.99    6.40
  -1 -11  -5   57.19    4.70
   1 -11   5   65.79    7.50
   1 -11  -5   51.69   10.20
   1  11   5   62.29    6.60
   1 -11  -5   55.99    3.70
   1 -11  -5   38.30    7.40
  -1 -11   5   33.80   17.00
  -1 -11   5   49.20    4.00
  -1 -11   5   59.39    7.80
   2 -11   5   44.10    6.00
   2 -11   5   23.70   11.70
  -2 -11  -5   48.90   20.00
  -2 -11  -5   42.20    4.40
   2 -11   5   30.50   17.80
  -2 -11  -5   28.60    6.70
  -2 -11   5   32.50    6.40
  -2 -11   5   40.30   15.90
  -2 -11   5   43.60    3.90
   2  11   5   51.89    5.70
   2 -11  -5   35.10    9.00
   2 -11  -5   31.00   18.80
   2 -11  -5   34.70    6.70
   3 -11   5    3.00    5.10
  -3 -11  -5    2.30    3.10
   3 -11   5    5.70    2.70
  -3 -11  -5    7.50    2.60
  -3 -11  -5   27.30   14.50
   3 -11  -5    6.30    3.40
  -3 -11   5   12.00    4.00
  -3 -11   5    4.40   15.30
   3  11   5   11.90    3.60
   3 -11  -5   14.10    5.50
  -3 -11   5   10.00    2.50
  -4 -11  -5  155.28    7.80
   4 -11   5  116.09   13.40
  -4 -11  -5  118.69   11.40
   4 -11  -5  145.99   10.60
  -4 -11   5  154.48    7.50
   4 -11  -5  142.79   15.50
  -4 -11   5  166.08   12.40
   4  11   5  138.99    9.50
  -5 -11  -5   28.60    3.70
  -5 -11  -5   30.70    6.40
   5 -11   5   20.30    7.10
  -5 -11   5   19.20    5.30
   5 -11  -5   14.70    3.20
  -5 -11   5   22.00    3.60
   5  11   5   19.50    4.40
   5 -11  -5   20.70    6.90
   6 -11   5   12.30    5.70
  -6 -11  -5   12.00    2.60
  -6 -11  -5    4.50    4.20
  -6 -11   5   11.50    2.50
   6  11   5   14.30    3.50
   6 -11  -5    7.90    5.30
  -6 -11   5   13.60    4.50
  -7 -11  -5    1.80    1.60
   7 -11   5   -1.90    2.20
  -7 -11   5    1.30    1.40
  -7 -11   5   -1.10    2.10
   7 -11  -5    2.00    2.90
   7  11   5    0.60    1.70
   8 -11   5    0.80    2.50
  -8 -11  -5    3.00    1.40
   8 -11  -5    0.10    2.50
  -8 -11   5    2.40    1.50
   0 -12  -5    6.90    5.50
   0 -12  -5    7.30    1.70
   0 -12  -5    6.10    3.70
   0  12   5    8.30    3.40
   0 -12   5    7.90    2.90
   1 -12   5   -0.50    1.90
  -1  12   5   -1.30    3.50
  -1 -12  -5    0.30    1.50
  -1 -12  -5    1.30    2.70
   1  12   5    3.60    2.30
  -1 -12   5    3.80    2.50
   1 -12  -5   -3.40    2.00
   1 -12  -5    0.90    3.40
  -2 -12  -5   15.80    2.90
   2 -12   5   16.90    3.90
  -2 -12  -5   19.70    5.70
   2 -12  -5   13.90    4.60
   2  12   5   18.20    4.00
  -2 -12   5   25.70    5.50
   2 -12  -5   12.90    4.90
  -3 -12  -5   53.09    7.30
  -3 -12  -5   54.79    4.40
   3 -12   5   47.90    4.60
  -3 -12   5   58.19    6.90
   3 -12  -5   55.69    6.60
   3 -12  -5   48.90    9.00
   3  12   5   58.99    6.00
   4 -12   5   -1.40    2.90
  -4 -12  -5    9.20    2.30
  -4 -12  -5    8.40    3.90
  -4 -12   5    4.50    2.00
   4 -12  -5    2.40    4.00
   4 -12  -5    1.40    2.10
   4  12   5    9.80    3.20
  -4 -12   5    5.50    3.40
  -5 -12  -5    1.70    2.10
   5 -12   5    6.60    3.10
  -5 -12  -5    0.50    1.40
   5  12   5   -0.50    2.10
   5 -12  -5    1.20    3.10
  -5 -12   5    0.10    1.30
  -5 -12   5   -0.20    2.10
   5 -12  -5    2.30    1.50
  -6 -12  -5    4.20    1.60
   6 -12   5    4.00    2.60
  -6 -12  -5    1.20    2.00
   6  12   5    6.60    2.40
  -6 -12   5    6.20    1.80
   6 -12  -5   -0.50    2.60
  -6 -12   5    4.60    2.30
   0 -13   5    1.30    2.30
   0 -13  -5    3.20    2.80
   0  13   5    2.20    2.20
  -1 -13  -5   17.20    4.70
   1 -13  -5   15.90    4.00
  -1 -13   5   16.80    3.90
   1  13   5   10.40    3.00
  -2 -13  -5   25.10    5.20
  -2 -13  -5   22.60    2.50
   2 -13   5   23.60    3.10
   2 -13  -5   20.70    4.60
   2  13   5   25.00    4.20
   2 -13  -5   18.60    6.40
  -2 -13   5   24.70    6.40
  -3 -13  -5    0.30    1.30
  -3 -13  -5    2.30    2.40
   3 -13  -5    1.20    2.60
   3 -13  -5   -0.30    1.70
   3  13   5    1.40    1.80
  -3 -13   5    2.50    2.20
  -4 -13  -5    0.40    1.00
  -4 -13  -5    2.30    2.00
   4 -13  -5    1.30    2.40
   4  13   5    0.30    1.60
   4 -13  -5    3.00    1.30
  -4 -13   5    1.20    1.80
  -5 -13  -5    4.60    2.00
  -5 -13   5    7.50    2.70
   5 -13  -5    3.90    3.10
   0 -14  -5    0.20    1.60
   0 -14   5    1.90    1.40
  -1 -14  -5   -0.90    1.40
   1 -14   5   -2.30    0.90
  -1 -14   5   -0.30    1.50
   1 -14  -5   -1.30    1.20
   0   0   6  428.66   16.80
   0   0   6  441.46   13.40
   0   0  -6  425.76   15.80
   0   0  -6  415.16   13.40
   0   0   6  422.06   21.80
   0   0  -6  391.96   22.20
  -1   0   6  491.95   17.00
   1   0  -6  474.95   16.30
  -1   0  -6  497.85   14.30
   1   0  -6  487.45   16.60
   1   0  -6  461.45   19.00
  -1   0  -6  487.85   24.30
   1   0   6  491.85   22.50
   1   0   6  460.35   19.80
  -1   0   6  494.15   16.50
  -1   0   6  496.15   15.90
   1   0  -6  525.75   27.00
  -2   0   6 1336.47   35.30
   2   0   6 1360.26   42.20
  -2   0   6 1352.76   28.20
  -2   0  -6 1404.36   46.00
   2   0   6 1327.27   42.60
  -2   0  -6 1368.56   32.60
   2   0  -6 1370.66   36.40
   2   0  -6 1324.97   50.39
  -2   0   6 1425.76   49.60
  -2   0   6 1368.06   37.00
   3   0   6    3.50    2.10
   3   0  -6    2.50    5.30
   3   0   6    3.30    1.80
  -3   0   6    8.50    4.80
  -3   0   6    3.50    2.10
   3   0   6    7.00    4.00
  -3   0   6    6.10    2.40
  -4   0   6   68.49    6.90
   4   0  -6   71.09   11.10
   4   0   6   71.59    9.90
  -4   0   6   79.39   11.60
  -4   0   6   74.99    8.80
   5   0   6  246.38   19.50
  -5   0   6  239.78   21.70
  -5   0   6  216.18   16.90
   5   0  -6  209.08   22.70
  -5   0   6  230.18   14.00
  -6   0   6  235.38   15.80
  -6   0  -6  232.58   17.60
  -6   0   6  230.88   19.50
   7   0   6  359.76   16.60
   7   0   6  407.36   23.40
  -7   0  -6  368.56   25.00
  -7   0  -6  377.16   24.40
   7   0  -6  380.16   17.80
  -7   0   6  395.46   22.70
  -7   0   6  370.46   28.50
  -8   0  -6   57.79   12.70
  -8   0   6   67.69    5.10
   8   0   6   67.99    9.40
  -8   0   6   68.09   11.40
   8   0   6   72.99    8.10
   9   0   6  270.97   15.40
  -9   0   6  249.18   10.70
  -9   0  -6  282.27   24.90
  -9   0   6  267.17   23.10
   9   0   6  277.17   20.60
   9   0  -6  278.97   17.00
  10   0  -6    1.80    3.20
  10   0   6    1.10    3.00
  11   0  -6   31.10    6.70
  11   0   6   31.70    6.00
  12   0   6   25.30    4.90
  12   0  -6   23.60    5.50
  13   0  -6   24.50    4.70
   0  -1  -6 4206.28   90.29
   0  -1  -6 4373.36  111.39
   0  -1   6 4070.39   94.49
   0   1  -6 4479.45  105.39
   0   1  -6 4258.87   91.89
   0   1   6 4283.47   89.49
   0  -1   6 4342.07  102.29
   0   1   6 4362.46  107.69
   0  -1   6 4247.27   84.69
  -1   1   6  541.45   18.90
   1   1  -6  509.25   18.60
  -1  -1  -6  505.15   17.40
   1  -1   6  502.15   22.10
  -1  -1  -6  539.15   29.40
   1   1  -6  531.15   27.60
   1  -1   6  544.35   22.60
  -1   1  -6  536.55   19.20
   1   1   6  460.85   28.60
  -1  -1   6  540.45   18.80
   1  -1  -6  578.44   18.50
  -1   1  -6  568.84   24.80
   1   1   6  598.84   17.80
  -1  -1   6  595.34   20.00
   1  -1  -6  570.74   30.30
   1   1   6  584.54   22.30
  -1  -1   6  572.94   27.00
   1  -1  -6  574.24   19.70
   1  -1  -6  572.64   18.30
  -1   1  -6  558.04   12.00
  -1  -1   6  588.64   17.40
  -2  -1  -6 1175.08   31.60
  -2   1   6 1171.28   45.60
  -2   1   6 1163.28   33.80
  -2   1   6 1134.49   30.50
   2  -1   6 1176.68   33.50
   2   1  -6 1179.08   46.50
   2  -1   6 1188.08   39.00
   2   1   6 1114.19   36.70
   2  -1  -6 1124.29   34.30
  -2   1  -6 1184.38   36.90
   2  -1  -6 1166.98   31.00
   2  -1  -6 1153.08   47.80
  -2  -1   6 1121.29   32.10
  -2  -1   6 1149.48   32.50
   2   1   6 1132.59   42.00
  -2   1  -6 1130.89   25.60
   2   1   6 1168.38   38.00
  -2  -1   6 1126.89   30.30
  -3  -1  -6 2916.51   67.29
  -3   1   6 2998.60   86.09
   3  -1   6 3013.10   59.69
  -3   1   6 2859.11   70.99
  -3   1   6 2878.21   64.79
   3  -1   6 2907.51   77.09
   3   1  -6 2931.61   93.09
  -3  -1   6 3051.69  108.59
   3   1   6 2798.02   77.99
  -3  -1   6 2845.82   70.09
  -3  -1   6 2717.93   66.89
   3  -1  -6 2838.52   89.09
  -3  -1   6 2729.23   61.69
   3  -1  -6 2725.63   66.29
   3   1   6 2775.22   71.09
  -4   1   6  396.26   27.30
  -4   1   6  390.86   20.70
   4  -1   6  366.96   23.00
   4   1  -6  381.46   28.70
  -4   1   6  377.06   16.20
  -4  -1   6  380.06   20.60
  -4  -1   6  370.16   26.90
  -4  -1   6  367.96   13.60
   4   1   6  364.26   21.50
   4  -1  -6  420.06   30.20
  -4  -1   6  381.36   18.00
   4   1   6  399.86   19.60
   5  -1   6 1116.09   46.30
  -5   1   6 1157.38   43.50
  -5   1   6 1136.39   35.30
   5   1  -6 1170.88   58.69
  -5   1   6 1148.19   59.89
   5   1   6 1238.98   37.50
   5   1   6 1147.49   39.10
  -5  -1   6 1149.19   43.70
   5  -1  -6 1154.28   57.69
  -5  -1   6 1149.39   53.89
  -5   1  -6 1189.08   37.80
   6  -1   6  268.27   22.30
   6  -1   6  264.17   18.30
  -6   1   6  284.17   16.30
  -6   1   6  253.97   20.70
  -6  -1  -6  301.97   20.60
  -6   1  -6  295.67   19.00
  -6  -1   6  282.87   18.20
  -6  -1   6  287.47   22.50
  -6   1  -6  293.57   18.70
   6  -1  -6  256.07   13.40
  -7   1   6   34.30    7.70
  -7   1   6   44.20   10.40
   7  -1   6   38.20    9.80
  -7  -1  -6   40.70    9.60
   7  -1   6   35.80    8.80
  -7   1  -6   35.60    8.70
   7   1   6   42.90    6.70
  -7   1  -6   39.20    9.10
  -7  -1   6   24.60    9.00
   7  -1  -6   40.20    5.50
  -7  -1   6   53.09    8.40
  -7  -1   6   37.50    4.00
   7   1   6   53.69   10.30
  -8  -1  -6  111.69   17.20
  -8   1   6  127.39    6.80
   8  -1   6  122.59   14.20
   8   1  -6   98.19   11.30
   8  -1   6  149.49   10.70
  -8   1   6  152.88   14.60
  -8  -1  -6  133.69   15.50
   8   1   6  144.59   10.50
  -8  -1   6  128.89    7.30
  -8  -1   6  123.19   14.40
   8  -1  -6  139.09   13.40
   8   1   6  135.69   13.40
  -8   1  -6  159.28   16.20
   8  -1  -6  139.79   11.60
  -8   1  -6   91.99   15.80
   9  -1   6    1.30    3.30
  -9  -1  -6   -2.50    7.90
   9   1  -6    0.10    2.80
   9  -1   6    1.90    2.90
   9   1   6   -1.40    3.60
  -9  -1   6    1.90    1.90
  -9   1  -6  -15.80    9.50
  -9  -1   6    1.70    7.80
   9  -1  -6    2.40    3.50
  10   1  -6   33.40    7.60
  10  -1   6   25.90    8.10
  10  -1   6   39.20    7.30
  10   1   6   29.90    5.70
  10  -1  -6   38.90    7.90
  11   1  -6   31.40    6.90
  11  -1   6   32.40    5.80
 -11  -1   6   41.50    4.70
  11  -1  -6   35.00    7.20
  11   1   6   42.70    6.10
  12   1  -6    9.60    4.00
  12  -1   6    5.30    2.90
  12   1   6    2.50    3.30
  12  -1  -6    7.90    3.70
  13   1  -6    1.90    2.30
  13  -1  -6    2.40    2.10
   0  -2  -6 2103.39   73.29
   0   2  -6 1962.50   49.10
   0   2   6 2105.79   68.99
   0   2  -6 2000.50   61.29
   0  -2  -6 2043.50   51.19
   0   2   6 2083.69   49.50
   0  -2   6 1970.10   54.49
   0  -2   6 2075.89   41.70
   0  -2   6 2082.69   59.79
   0  -2   6 2002.70   49.30
   1   2  -6   75.49   10.60
  -1  -2  -6   74.69    6.60
   1  -2   6   74.89    8.20
   1  -2   6   77.19    8.50
  -1   2   6   77.19   14.50
  -1   2   6   70.69    6.70
   1   2   6   64.89    8.60
   1  -2  -6   71.39   11.50
  -1   2  -6   84.49    9.40
   1   2   6   77.49    6.60
  -1   2  -6   74.79    6.30
   1  -2  -6   90.79    7.70
  -1  -2   6   90.39   10.50
   1   2   6   72.49   11.10
  -1  -2   6   84.69    8.20
  -1  -2   6   85.89    7.00
   1  -2  -6   79.59    5.90
   2  -2   6  316.07   15.30
  -2  -2  -6  300.27   14.80
   2   2  -6  306.97   23.40
  -2   2   6  322.77   15.90
   2  -2  -6  322.47   12.20
  -2  -2   6  329.77   15.20
   2   2   6  338.97   22.50
   2  -2  -6  318.77   25.40
   2  -2  -6  312.77   16.50
  -2  -2   6  356.86   23.30
  -2  -2   6  343.57   16.20
  -2   2  -6  306.47   14.30
  -2   2  -6  319.87   16.90
   2  -2  -6  312.37   12.50
   3  -2   6  321.57   20.60
  -3   2   6  311.57   24.10
  -3   2   6  329.07   17.50
  -3  -2  -6  307.17   16.20
   3   2   6  330.37   19.80
  -3  -2   6  316.07   15.50
   3  -2  -6  317.57   25.90
   3  -2  -6  296.27   17.60
  -3  -2   6  312.37   24.80
  -3   2  -6  324.37   10.90
   3   2   6  324.67   24.70
   3  -2  -6  311.97   13.50
  -3  -2   6  312.87   15.80
  -4   2   6  368.16   27.30
  -4   2   6  358.76   20.60
  -4   2   6  373.46   15.10
  -4  -2  -6  358.06   19.60
   4  -2   6  389.56   24.30
   4   2  -6  338.77   28.60
   4  -2  -6  387.96   17.10
   4  -2  -6  403.96   31.00
  -4  -2   6  394.16   19.30
   4   2   6  377.56   22.80
  -4  -2   6  390.76   28.50
  -4   2  -6  396.06   15.50
  -4  -2   6  370.96   17.40
   4   2   6  401.46   28.40
  -5   2   6   99.59    7.90
   5  -2   6  118.99   14.40
   5   2  -6  107.49   19.80
  -5   2   6  107.49   12.10
  -5  -2  -6  107.89   11.70
   5   2   6   89.49   14.90
  -5  -2   6  109.89   12.20
  -5  -2   6   81.39   15.10
  -5   2  -6   98.39    8.80
  -5  -2   6   90.29    9.80
  -6   2   6  147.89   11.00
   6  -2   6  165.38   17.50
  -6  -2  -6  151.68   15.10
  -6   2   6  163.68   16.00
   6  -2   6  147.39   14.10
  -6   2  -6  163.58   13.40
  -6  -2   6  131.99   10.10
  -6  -2   6  150.08   13.80
  -6  -2   6  163.88   16.90
   6   2   6  142.49   19.10
   6  -2  -6  146.29   10.20
  -7   2   6  152.48   18.40
  -7   2   6  136.09   11.60
   7  -2   6  111.59    9.30
  -7  -2  -6  121.39   14.90
   7  -2   6  155.48   15.10
   7  -2   6  125.89   16.20
  -7  -2   6  109.59   16.70
  -7   2  -6  131.49   13.10
   7   2   6  124.09    5.80
   7   2   6  123.09    9.20
  -7  -2   6  122.19    6.80
  -7  -2   6  131.29   14.20
   7  -2  -6  124.99   11.90
   7  -2  -6  124.89   10.30
  -7   2  -6  126.69   16.70
   8  -2   6   60.99    8.00
  -8  -2  -6   34.60   10.50
   8  -2   6   53.09   11.20
  -8   2  -6   35.60   13.60
   8  -2  -6   55.09    9.90
   8   2   6   59.69    7.00
  -8  -2   6   44.80   10.00
  -8   2  -6   36.80    9.70
   8  -2  -6   43.20    8.00
  -8  -2   6   48.30    4.70
   9  -2   6   55.79   11.90
   9   2  -6   59.19    9.60
   9  -2   6   62.69    8.10
  -9  -2  -6   74.09   15.10
   9  -2  -6   55.99    9.40
  -9  -2   6   59.79    5.20
   9   2   6   64.29    7.90
   9  -2  -6   58.39   10.60
  -9  -2   6   72.99   13.00
  10   2  -6   45.80    9.50
  10   2   6   41.20    7.30
  10  -2  -6   51.09    9.50
 -10  -2   6   38.60    4.70
  11  -2   6   22.20    5.30
  11   2  -6   17.40    5.20
  11  -2   6   15.50    6.10
  11  -2  -6   19.10    5.40
  11   2   6   23.10    5.10
 -11  -2   6   15.50    3.20
  12  -2   6   15.30    3.90
  12   2  -6    9.70    3.90
  12  -2  -6    8.90    3.70
  13   2  -6    1.30    1.90
  13  -2  -6    5.00    2.20
   0  -3   6   52.09    3.40
   0   3   6   62.29   11.40
   0   3  -6   45.60    8.30
   0  -3   6   53.79    5.90
   0  -3   6   41.50    7.90
   0  -3   6   54.99    8.00
   0  -3  -6   54.19    6.40
   0   3   6   47.50    5.70
   0   3   6   60.29    8.70
   1  -3   6 1063.89   38.50
  -1   3   6 1036.50   32.50
  -1   3   6 1158.38   52.19
   1   3  -6 1060.69   45.70
  -1  -3  -6 1075.29   34.10
   1  -3   6 1124.49   40.00
  -1  -3   6  976.60   42.20
  -1  -3   6  959.10   35.70
   1  -3  -6 1018.40   34.40
   1  -3  -6  979.10   28.00
   1   3   6  988.20   50.49
   1   3   6 1043.20   31.80
  -1   3  -6  970.20   39.10
  -1  -3   6 1033.20   31.40
  -1   3  -6  966.00   29.50
   1   3   6  963.30   40.50
  -2   3   6  839.22   30.20
  -2  -3  -6  836.92   30.60
   2   3  -6  891.01   44.40
   2  -3   6  857.01   36.00
  -2   3   6  866.21   44.60
   2  -3   6  869.91   31.50
  -2   3  -6  890.01   33.60
   2  -3  -6  829.02   31.70
  -2  -3   6  877.41   32.70
   2  -3  -6  869.91   23.50
   2   3   6  881.01   38.70
   2  -3  -6  833.22   48.50
  -2  -3   6  878.01   29.20
   2   3   6  857.91   47.70
  -2   3  -6  847.02   26.60
  -2  -3   6  887.21   42.00
  -3   3   6  136.19   11.60
   3   3  -6  127.79   17.90
   3  -3   6  112.19   12.90
  -3  -3  -6  127.69   11.40
  -3   3   6  131.59   16.80
  -3   3  -6  144.89    5.70
  -3  -3   6  120.39   16.20
  -3  -3   6  144.59   12.20
  -3  -3   6  138.89   11.00
   3   3   6  140.29   14.70
   3  -3  -6  135.79   19.90
   3  -3  -6  138.59   12.70
   3  -3  -6  160.38    7.90
   3  -3  -6  141.49    8.30
   4   3  -6  180.68   22.00
  -4   3   6  166.98   14.30
  -4   3   6  152.68   19.30
   4  -3   6  172.98   17.10
  -4  -3  -6  141.19   13.00
   4   3   6  174.38   17.90
  -4   3  -6  168.48    8.80
  -4  -3   6  149.79   20.30
  -4  -3   6  160.58   12.50
   4  -3  -6  150.38    8.50
   4   3   6  153.08   21.20
   4  -3  -6  171.98   22.80
   5  -3   6   27.00    9.20
  -5  -3  -6   39.30    8.30
  -5   3   6   36.20    8.50
   5   3   6   56.29   14.90
  -5  -3   6   50.29    8.00
   6  -3   6   11.40    6.40
  -6  -3  -6    6.70    3.70
   6  -3   6   11.70    5.10
  -6   3   6    6.60    5.60
  -6  -3   6   11.80    5.90
  -6  -3   6   13.80    4.70
   6  -3  -6    7.40    3.30
   6   3   6    5.50    1.80
  -6   3  -6    7.70    3.90
   6  -3  -6   -1.30    4.20
  -6  -3   6    7.40    2.10
  -6  -3   6   17.70    4.80
  -6   3  -6    3.80    4.00
  -7   3   6   19.50    7.80
   7  -3   6   14.30    4.80
   7  -3   6    8.00    5.70
   7  -3   6   17.10    7.00
  -7  -3  -6   19.10    5.70
   7  -3  -6    7.20    4.40
  -7  -3   6    7.40    7.30
   7   3   6   13.00    4.30
  -7   3  -6    6.30    4.60
  -7  -3   6   13.20    2.60
  -7   3  -6    1.20    6.10
   7  -3  -6    3.00    3.90
   7   3   6   12.20    2.40
   8  -3   6   42.90   10.60
  -8  -3  -6   48.70   12.60
   8  -3   6   46.50    6.60
   8  -3  -6   47.80    9.80
   8   3   6   36.00    6.40
  -8  -3   6   35.40    4.20
   8  -3  -6   49.50    8.80
  -8  -3   6   34.50    9.30
   9  -3   6   66.99   12.70
   9  -3   6   77.89    9.00
  -9  -3   6   75.09    5.70
   9  -3  -6   80.89    9.50
   9  -3  -6   68.19   12.00
   9   3   6   71.29    8.00
  10  -3   6   87.79    9.30
  10  -3   6   90.89   12.60
  10   3  -6   86.09    9.60
 -10  -3   6   79.19    6.00
  10   3   6   69.59    8.30
  10  -3  -6   67.69   10.30
  10  -3  -6   84.19    9.90
  11   3  -6   -1.50    2.10
  11  -3   6   -1.50    2.10
  11  -3   6   -1.30    3.20
  11  -3  -6   -1.20    2.20
  11   3   6    9.10    6.70
 -11  -3   6    1.10    1.70
  11  -3  -6    4.30    4.30
  12  -3   6    2.10    2.60
  12  -3  -6    4.50    3.60
 -12  -3   6    3.50    1.90
   0  -4  -6  871.01   34.90
   0  -4   6  906.21   29.50
   0   4  -6  928.71   43.90
   0   4   6  959.90   53.59
   0  -4   6  902.01   37.90
   0   4   6  918.11   42.60
   0  -4   6  940.01   24.50
   0   4   6  911.71   31.40
   0  -4   6  903.61   41.20
  -1  -4  -6  160.78   12.90
   1  -4   6  152.88   14.80
  -1   4   6  169.98   12.10
   1  -4   6  161.78   15.10
  -1   4   6  165.98   21.70
  -1   4   6  151.08   16.60
   1  -4   6  164.68    5.90
   1   4  -6  164.28   18.40
   1   4   6  193.98   23.90
   1  -4  -6  160.98    9.20
  -1  -4   6  174.38   11.60
  -1   4  -6  157.58   16.10
  -1  -4   6  154.98   16.90
   1  -4  -6  169.78   13.20
  -1  -4   6  144.29   14.00
  -2   4   6  106.59   10.10
  -2   4   6   91.29   12.90
  -2  -4  -6  107.99   10.60
   2   4  -6  113.39   14.50
   2  -4   6  117.89   12.10
  -2   4   6  111.59   18.20
   2  -4   6  118.09   13.70
  -2  -4   6   79.99   14.10
  -2  -4   6   84.09    8.60
  -2  -4   6   74.69    9.90
   2   4   6   59.89   14.80
  -2   4  -6   86.79   11.50
   2  -4  -6   85.79    5.30
   2  -4  -6   82.69   10.10
  -2   4  -6   74.49   10.30
   2   4   6   74.89   11.70
   3   4  -6   36.10    9.50
  -3   4   6   63.09    8.20
  -3   4   6   33.70   10.50
   3  -4   6   56.59   11.90
   3  -4   6   59.69    8.40
  -3   4   6   56.19   10.40
  -3  -4   6   49.99    8.40
  -3  -4   6   44.60   11.10
  -3   4  -6   48.60    8.10
  -3  -4   6   53.29    7.40
   3   4   6   59.59   16.20
  -3   4  -6   54.39    5.90
   3  -4  -6   50.19    6.60
  -4   4   6  747.43   33.80
  -4   4   6  717.33   41.10
   4   4  -6  579.14   63.69
  -4  -4  -6  802.32   34.20
   4  -4   6  747.63   39.20
  -4  -4   6  782.72   35.10
  -4  -4   6  806.32   32.40
  -4   4  -6  790.22   22.00
   4   4   6  798.22   56.29
   4  -4  -6  764.62   26.00
   5  -4   6  447.66   19.30
   5  -4   6  483.95   25.90
   5  -4   6  497.45   32.80
  -5  -4  -6  514.85   28.40
  -5   4   6  475.75   27.80
  -5   4  -6  467.45   19.00
   5   4   6  469.55   15.10
  -5  -4   6  448.46   14.10
  -5   4  -6  470.65   19.10
   5  -4  -6  467.05   19.40
  -5  -4   6  483.35   26.00
   6  -4   6  246.88   24.10
   6  -4   6  240.18   14.10
  -6  -4  -6  243.38    9.90
  -6  -4  -6  282.17   22.10
   6  -4   6  270.27   20.10
  -6   4   6  275.57   23.20
   6  -4  -6  271.97   19.60
  -6   4  -6  224.18   12.50
  -6  -4   6  253.87   20.00
  -6  -4   6  277.87   21.30
   6   4   6  274.87   10.70
  -6   4  -6  256.97   15.70
   6  -4  -6  245.68   14.30
  -6  -4   6  242.78    9.80
   7  -4   6   21.80    5.60
  -7  -4  -6   21.60    7.70
   7  -4   6   10.70    7.50
   7  -4   6   23.90   10.30
  -7  -4  -6   18.20    3.40
  -7  -4   6   17.30    6.70
   7  -4  -6   19.80    7.00
  -7  -4   6   20.70    8.70
  -7  -4   6   15.00    3.10
   7   4   6   16.80    3.20
   7  -4  -6   15.60    5.20
   8  -4   6   47.30   14.50
   8  -4   6   63.19   13.20
   8  -4   6   48.10    8.20
  -8  -4  -6   41.40    4.20
  -8  -4  -6   67.79   14.20
   8  -4  -6   56.59   11.70
  -8  -4   6   59.99   12.50
   8   4   6   53.89    8.10
   8   4   6   46.00    4.30
   8  -4  -6   51.79    8.80
  -8  -4   6   45.10    4.70
  -9  -4  -6   17.00    2.90
   9  -4   6    9.70    7.10
   9  -4   6   11.70    4.60
   9  -4  -6    4.10    4.90
   9  -4  -6   13.40    5.40
  -9  -4   6   11.90    3.20
   9   4   6    4.40    3.90
  10  -4   6   61.69   12.30
  10  -4   6   60.59    8.30
  10   4  -6   72.19    9.00
  10  -4  -6   61.79    8.70
  10   4   6   53.49    7.40
 -10  -4   6   73.89    5.60
  10  -4  -6   67.39    9.90
  11  -4   6    5.00    4.10
  11  -4   6   12.00    4.10
  11   4  -6    3.00    3.00
  11   4   6    6.40    4.70
  11  -4  -6    7.30    3.70
 -11  -4   6   10.00    3.20
  12  -4   6   16.50    3.70
  12   4  -6    8.30    3.40
  12  -4  -6    8.20    3.10
   0   5  -6  213.38   22.80
   0   5   6  317.77   33.90
   0  -5   6  219.58   19.60
   0   5   6  264.37   31.60
   0   5   6  239.18   15.60
   0  -5  -6  237.18   12.90
   0  -5   6  239.78   14.30
   0  -5   6  241.28   11.90
   0  -5   6  246.28   22.90
  -1   5   6 1491.05   76.09
  -1   5   6 1479.85   47.10
   1  -5   6 1526.25   58.69
   1   5  -6 1469.35   66.59
   1  -5   6 1487.55   57.09
   1  -5   6 1491.55   35.90
  -1  -5  -6 1515.35   44.20
  -1  -5   6 1496.55   41.60
  -1  -5   6 1503.95   55.79
   1   5   6 1541.05   81.59
  -1  -5   6 1494.75   44.60
  -1   5  -6 1420.56   60.09
  -1  -5   6 1583.84   65.19
   1  -5  -6 1497.65   37.90
   1  -5  -6 1431.36   38.60
   1   5   6 1441.66   62.49
  -2   5   6   52.59   12.00
   2  -5   6   59.79   11.70
  -2   5   6   41.90   12.50
   2  -5   6   52.49   12.00
  -2   5   6   56.49    8.10
  -2  -5  -6   61.09    7.90
   2   5  -6   39.20   11.10
   2   5   6   48.00   18.40
   2   5   6   42.20   10.40
  -2  -5   6   58.89    7.20
  -2  -5   6   66.29   10.40
  -2  -5   6   39.90   10.90
  -2   5  -6   43.60   10.80
   2  -5  -6   45.50    2.90
  -2  -5   6   54.19    7.40
  -3  -5  -6   13.80    4.70
  -3   5   6    6.10    4.20
   3  -5   6   11.60    6.30
  -3   5   6    3.90    6.30
  -3  -5   6    4.00   11.40
  -3  -5   6    9.40    4.80
  -3  -5   6   12.10    4.50
   3   5   6   18.50    7.90
   3  -5  -6   15.00    5.20
  -3   5  -6   12.90    3.90
  -3   5  -6   11.60    5.60
   3   5   6   -7.50   11.30
  -4  -5  -6  247.98   18.70
   4  -5   6  229.18   23.10
   4   5  -6  227.78   11.00
   4  -5   6  263.47   18.20
  -4   5   6  228.08   18.50
   4   5  -6  253.57   30.30
   4  -5   6  228.18   13.10
  -4  -5   6  228.78   20.10
   4   5   6  212.18   42.80
   4  -5  -6  230.28   23.60
  -4  -5   6  225.38    8.90
  -4  -5   6  235.18   17.50
  -4  -5   6  226.08   30.40
   4   5   6  229.68   10.10
  -5  -5  -6  142.59   15.00
   5  -5   6  108.69   22.90
   5  -5   6  117.49    9.50
   5  -5   6  122.79   13.50
  -5   5   6  108.79   14.30
  -5  -5   6  131.19   15.60
   5  -5  -6   94.29   10.10
   5  -5  -6  132.09   10.30
  -5  -5   6  129.89   12.00
   5   5   6  126.29    7.30
  -5   5  -6  103.29    7.80
  -5  -5   6  126.89   13.60
  -5  -5   6  122.09    6.50
   6  -5   6   39.40   11.70
  -6  -5  -6   30.70    3.70
   6  -5   6   39.60    9.90
  -6   5   6   50.79   12.10
  -6  -5  -6   25.10    7.20
   6  -5   6   44.00    7.80
  -6  -5   6   33.50    9.00
   6   5   6   45.40    4.50
   6  -5  -6   42.70   10.00
  -6  -5   6   55.79   13.10
  -6  -5   6   49.10    4.40
   6  -5  -6   40.20    7.70
  -7  -5  -6   69.59   11.80
  -7   5   6   57.79    5.10
   7  -5   6   67.89    8.30
   7  -5   6   83.59   15.40
   7  -5   6   64.39   15.30
  -7  -5  -6   58.59    5.70
   7   5   6   65.39    5.40
  -7  -5   6   64.99   13.70
   7  -5  -6   67.29    8.20
   7  -5  -6   77.59   11.30
  -7  -5   6   65.19    5.30
  -7  -5   6   73.09   11.80
   8  -5   6   47.60    8.80
  -8  -5  -6   48.80   12.50
   8  -5   6   43.40   11.70
  -8  -5  -6   38.20    4.30
  -8  -5   6   30.30   11.00
  -8  -5   6   36.80    4.60
   8  -5  -6   29.30    8.90
   8   5   6   30.70    3.90
   8  -5  -6   37.20    7.70
   8   5   6   35.40    6.00
  -9  -5  -6   22.50    3.50
   9  -5   6   14.70    9.00
   9   5   6   29.20    7.20
   9  -5  -6   24.20    7.30
   9  -5  -6   15.70   11.30
  10  -5   6    4.30    5.70
  10   5  -6    6.20    3.80
  10  -5   6    7.50    4.20
 -10  -5  -6    7.60    2.20
 -10  -5   6    7.40    2.90
  10  -5  -6    5.80    3.90
  10  -5  -6    3.60    4.10
  10   5   6    4.80    3.50
  11   5  -6    0.20    2.90
  11  -5   6    1.20    3.10
  11  -5   6    2.20    3.60
  11  -5  -6    0.30    2.60
  11  -5  -6    3.20    3.10
 -11  -5   6    5.70    2.10
  12   5  -6    8.60    3.10
  12  -5   6    6.80    4.20
 -12  -5   6    4.50    1.40
  12  -5  -6    7.80    3.20
   0  -6  -6   82.19    7.60
   0   6  -6  106.29   19.20
   0  -6   6   88.09   13.90
   0  -6   6   87.89    9.00
   0  -6   6   83.99    8.90
   0   6   6   48.50   16.00
   0   6   6   74.99   17.90
   1  -6   6  275.37   17.00
   1  -6   6  334.07   27.00
   1  -6   6  310.57   27.70
  -1  -6  -6  304.87   17.30
  -1   6   6  365.96   33.40
   1   6  -6  298.87   35.50
  -1   6   6  366.46   42.50
  -1  -6   6  312.47   18.00
   1  -6  -6  302.27   13.60
  -1  -6   6  321.27   25.90
  -1   6  -6  301.37   29.00
  -1  -6   6  313.17   18.30
   1   6   6  295.17   29.60
   1   6   6  305.57   41.90
  -1  -6   6  311.27   31.60
   1  -6  -6  312.07   12.40
  -2  -6  -6   11.00    4.40
  -2   6   6   -0.70    9.30
   2  -6   6    9.40    5.90
   2   6  -6   14.30   14.20
  -2   6   6   26.40    5.90
   2  -6   6   13.10    3.90
   2  -6   6   11.90    8.00
   2  -6  -6   18.80    6.90
  -2  -6   6   21.30    2.60
  -2  -6   6   22.70    5.80
  -2   6  -6   29.00    9.60
  -2  -6   6   16.70   10.30
   2   6   6   19.50    3.40
  -2  -6   6   21.40    8.00
   2   6   6   46.00   21.10
  -2  -6   6   18.20    4.10
   3  -6   6   48.50    9.40
   3   6  -6   50.99    5.30
   3   6  -6   57.79   20.50
   3  -6   6   58.79   14.60
   3  -6   6   50.39    8.70
  -3   6   6   53.39    4.00
  -3   6   6   57.09   10.50
  -3  -6  -6   61.19    8.70
  -3  -6   6   47.30   18.60
  -3  -6   6   55.89    4.60
   3  -6  -6   59.79    9.70
   3  -6  -6   48.50    6.20
  -3  -6   6   45.70   11.90
  -3  -6   6   67.19    9.10
  -3  -6   6   47.90    6.50
   3   6   6   53.19    7.70
  -4   6   6   25.90    3.20
  -4   6   6   23.70    7.80
   4  -6   6   13.90    3.10
  -4  -6  -6   20.40    3.40
   4  -6   6   13.80    4.60
   4   6  -6   18.20    3.90
   4  -6   6   21.00    6.40
  -4  -6  -6   21.40    5.80
   4  -6   6   21.90    9.30
  -4  -6   6   16.70    5.40
   4  -6  -6   22.90    5.40
  -4  -6   6   20.80    5.50
  -4  -6   6   22.90    8.60
   4  -6  -6    7.20    6.10
  -4  -6   6   21.90    3.40
   4   6   6   22.10    3.70
   5  -6   6    5.60    6.60
   5  -6   6    6.20    3.80
   5  -6   6   13.80    5.80
  -5  -6  -6    1.20    4.70
  -5  -6  -6   11.30    2.70
  -5   6   6   11.10    2.40
   5  -6  -6   12.80    6.20
   5   6   6   16.20    3.40
  -5  -6   6   14.00    2.80
  -5  -6   6   10.40    5.50
  -5  -6   6   11.60    3.90
   5  -6  -6   13.40    4.90
  -5  -6   6    9.60    6.70
  -6   6   6   82.89    5.50
  -6  -6  -6   68.09   11.50
   6  -6   6   84.09   12.10
   6  -6   6   84.29    9.10
   6  -6   6   79.39   17.50
  -6  -6  -6   73.69    7.90
  -6  -6   6   80.49    8.90
  -6  -6   6   88.69   13.40
   6   6   6   80.49    6.50
   6  -6  -6   92.49   13.20
  -6  -6   6   74.59   15.60
  -6  -6   6   80.29    5.80
   6  -6  -6   84.79    9.10
   7  -6   6   29.20    9.50
  -7   6   6   33.80    4.00
   7  -6   6   41.50    7.90
  -7  -6  -6   31.30    4.00
   7  -6   6   23.10   13.70
   7  -6  -6   37.70    7.60
  -7  -6   6   52.49   12.90
  -7  -6   6   37.50    4.50
   7  -6  -6   23.90    8.60
   7   6   6   34.40    4.40
  -7  -6   6    2.10   11.30
  -7  -6   6   37.40    7.10
  -8  -6  -6   71.09    5.50
   8  -6   6   31.90   18.00
   8  -6   6   61.19   13.00
   8  -6   6   83.39    9.80
   8   6   6   73.09    5.90
   8   6   6   58.29    7.30
   8  -6  -6   67.99    9.00
  -8  -6   6   73.99    5.90
   8  -6  -6   44.90   11.20
   9  -6   6   63.69   13.40
  -9  -6  -6   80.39    5.50
   9  -6   6   77.79    9.40
  -9  -6   6   72.29    6.00
   9  -6  -6   84.59   12.30
   9   6   6   69.79    7.50
   9  -6  -6   82.89    9.50
 -10  -6  -6   65.09    7.00
  10  -6   6   79.19    8.60
  10  -6   6   46.00   10.20
 -10  -6   6   67.09    5.30
  10  -6  -6   42.30    9.20
  10  -6  -6   57.59    7.80
  11  -6   6    4.50    4.50
 -11  -6  -6    0.50    1.90
  11   6  -6    2.70    2.80
  11  -6   6    2.80    2.50
  11  -6  -6    1.20    2.70
 -11  -6   6    4.10    1.80
  11  -6  -6    1.00    2.50
   0  -7   6   17.20    5.00
   0  -7  -6   15.40    3.80
   0  -7   6   10.80    3.70
   0   7   6   15.30    2.90
   0  -7   6    8.10    7.10
   0  -7   6   17.00    2.70
   0  -7  -6   14.20    2.70
   1  -7   6  111.99    8.60
  -1   7   6  117.19   13.00
  -1  -7  -6  100.29    6.10
   1  -7   6   96.09   11.50
  -1  -7  -6  109.99   10.60
   1  -7   6  149.59   19.10
  -1  -7   6  125.49   12.30
   1  -7  -6   98.69    8.40
   1   7   6  158.88   40.20
  -1  -7   6  106.29    8.80
  -1  -7   6  128.39   17.90
   1   7   6  115.79    9.10
   2   7  -6   35.30    4.80
   2  -7   6   25.80   10.10
  -2   7   6   33.70    8.50
   2  -7   6   18.90    6.10
  -2  -7  -6   30.50    7.20
   2  -7   6   32.10    4.50
  -2  -7  -6   26.60    3.30
   2  -7  -6   33.40   10.60
  -2  -7   6   47.20   12.50
   2  -7  -6   45.20    3.90
  -2  -7   6   33.50    7.70
  -2  -7   6   30.10    6.00
  -2  -7   6   30.30    3.20
   2   7   6   34.00    4.30
   3  -7   6  122.59   10.90
  -3  -7  -6  124.89    7.10
   3  -7   6  124.19    8.30
   3  -7   6  147.79   13.90
   3  -7   6  128.39   19.30
   3   7  -6  120.29    8.50
  -3  -7  -6  145.49   14.00
  -3   7   6  129.59   14.90
   3  -7  -6  142.49   17.00
   3   7   6  141.09    8.60
   3  -7  -6  119.89    9.90
  -3  -7   6  133.89   18.50
  -3  -7   6  125.99    6.70
   3  -7  -6  127.59    6.00
  -3  -7   6  139.89   14.50
  -3  -7   6  140.69   11.00
   4  -7   6   42.30   12.80
  -4  -7  -6   31.50    3.80
  -4  -7  -6   31.40    6.40
   4  -7   6   31.40    8.50
  -4   7   6   32.80    9.10
   4   7  -6   36.20    5.00
   4  -7   6   33.50    7.30
   4  -7   6   28.20    4.00
   4   7   6   37.30    4.40
  -4  -7   6   35.90    8.90
  -4  -7   6   39.10    7.10
  -4  -7   6   33.30   11.40
  -4  -7   6   29.70    3.60
   4  -7  -6   21.80    5.70
   4  -7  -6   36.40   10.00
  -5  -7  -6  254.67   11.00
  -5  -7  -6  258.77   21.80
   5  -7   6  273.17   21.40
   5  -7   6  315.77   31.10
  -5  -7  -6  215.48   15.60
   5  -7   6  253.07   16.50
   5   7   6  255.27   12.20
  -5  -7   6  262.97   22.40
  -5  -7   6  249.78   10.60
   5  -7  -6  269.87   16.30
   5  -7  -6  264.37   22.10
  -5  -7   6  250.27   26.50
  -5  -7   6  258.77   15.90
   6  -7   6  129.89   15.50
  -6  -7  -6  125.19    7.50
  -6  -7  -6  148.69   18.00
   6  -7   6  148.89   22.40
   6  -7   6  122.69   11.70
   6  -7  -6  112.19   11.20
  -6  -7   6  113.59   10.70
  -6  -7   6  126.79   18.90
   6  -7  -6  149.19   16.90
   6   7   6  124.89    8.40
  -6  -7   6  134.49    7.70
  -6  -7   6  112.09   19.10
   7  -7   6   18.40    8.00
  -7  -7  -6   20.90    3.70
   7  -7   6   24.90    6.60
   7  -7   6   17.80   13.60
  -7  -7   6   22.00    4.00
  -7  -7   6   22.50    5.30
   7  -7  -6   18.00    5.80
  -7  -7   6   22.10   12.90
   7  -7  -6   24.60    9.00
   7   7   6   19.10    4.00
   8  -7   6   32.10    7.30
   8  -7   6   64.29   25.50
   8  -7   6   40.50   10.60
  -8  -7  -6   39.30    4.20
  -8  -7   6   38.10    4.60
   8  -7  -6   36.60   10.30
   8  -7  -6   36.40    7.50
   8   7   6   43.00    4.70
   9  -7   6   18.80    8.10
   9  -7   6   22.50    5.80
  -9  -7  -6   30.40    3.50
   9  -7  -6   24.20    7.40
   9  -7  -6   16.70    5.10
  -9  -7   6   28.80    4.00
  10  -7   6    5.20    3.70
 -10  -7  -6    7.70    2.20
  10  -7   6    7.10    5.00
  10  -7  -6    4.30    3.80
  10  -7  -6   12.90    4.40
 -10  -7   6   14.40    3.00
  11  -7   6    2.30    3.50
  11   7  -6    4.00    2.40
 -11  -7  -6    3.70    1.50
  11  -7  -6    4.70    2.60
 -11  -7   6    3.50    1.60
  11  -7  -6    2.70    2.50
   0  -8   6   33.30    3.30
   0  -8   6   42.60   13.80
   0  -8   6   35.50    6.50
   0  -8  -6   17.00    5.40
   0  -8  -6   34.90    3.80
   0   8   6   28.00    4.60
  -1   8   6  183.38   10.30
   1  -8   6  171.58   11.70
  -1  -8  -6  176.88    8.60
   1   8  -6  178.88   10.70
   1  -8   6  160.78   23.10
  -1  -8  -6  173.68   13.90
   1  -8  -6  183.18    8.20
  -1  -8   6  192.08   23.70
  -1  -8   6  168.18   12.30
   1   8   6  179.48   10.20
  -1  -8   6  161.78    7.40
   1  -8  -6  178.58   21.60
  -1  -8   6  174.08   15.30
   2   8  -6   98.79    8.10
   2  -8   6   99.49   21.10
  -2   8   6   83.79   15.10
  -2  -8  -6   97.89   11.10
   2  -8   6  102.79    8.50
  -2  -8  -6   95.19    6.40
   2  -8   6  101.09   11.10
   2  -8  -6   67.19   15.70
   2   8   6   94.59    7.40
  -2  -8   6   89.89    5.60
  -2  -8   6   63.29   16.50
  -2  -8   6   88.49   12.10
  -2  -8   6   83.59    8.90
   2  -8  -6   90.09    5.30
  -3  -8  -6  258.97   27.60
   3   8  -6  238.48   12.70
   3  -8   6  236.38   18.60
  -3  -8  -6  197.58   14.70
   3  -8   6  261.87   28.90
  -3  -8  -6  233.48   10.30
   3  -8   6  237.48   12.40
   3  -8  -6  191.08   13.90
  -3  -8   6  224.18    9.60
   3  -8  -6  234.88   23.50
  -3  -8   6  223.98   26.40
  -3  -8   6  185.88   16.90
  -3  -8   6  226.38   19.40
   3   8   6  245.68   13.40
   4  -8   6  214.38   18.40
  -4  -8  -6  193.68   23.70
  -4  -8  -6  239.48   10.50
  -4  -8  -6  232.68   20.30
   4  -8   6  216.38   11.30
   4   8  -6  213.18   12.40
   4  -8   6  244.28   28.60
  -4  -8   6  210.78   25.50
  -4  -8   6  229.38   21.00
   4  -8  -6  220.48   19.80
   4   8   6  227.48   11.80
  -4  -8   6  227.68    9.90
   4  -8  -6  218.38   24.00
  -4  -8   6  222.08   14.90
   4  -8  -6  209.48   14.90
  -5  -8  -6   66.19    5.60
   5  -8   6   82.89   10.10
   5  -8   6   64.49   17.80
   5  -8   6   73.99   11.40
  -5  -8  -6   76.09   19.70
  -5  -8  -6   68.69    8.90
   5  -8  -6   64.59   13.30
  -5  -8   6   75.39    5.80
  -5  -8   6   64.19   15.70
   5  -8  -6   71.99    9.20
  -5  -8   6   73.09    8.80
   5   8   6   69.19    6.60
   6  -8   6   12.90   10.40
   6  -8   6   11.70    5.50
   6  -8   6   24.50    7.90
  -6  -8  -6   15.80    3.30
   6  -8  -6   11.60    7.10
  -6  -8   6   15.50    3.20
   6  -8  -6   10.80    5.30
   6   8   6   14.80    3.90
  -6  -8   6   16.70    4.90
  -6  -8   6    7.80   10.40
   7  -8   6   67.39    9.20
  -7  -8  -6   68.79    5.70
   7  -8   6   63.19   12.90
  -7  -8   6   62.59    7.90
   7  -8  -6   72.89    9.40
   7  -8  -6   86.19   12.80
   7   8   6   73.69    7.20
  -7  -8   6   73.59    6.00
   8  -8   6    3.40    3.60
  -8  -8  -6   -2.10    1.40
   8  -8   6   -0.10    3.80
   8  -8  -6    5.40    4.90
  -8  -8   6    1.70    1.90
   8   8   6    3.10    2.00
   8  -8  -6   -2.20    2.90
   9  -8   6   -3.70    3.20
   9  -8   6    4.00    3.20
  -9  -8  -6    4.90    1.90
  -9  -8   6    4.40    2.10
   9  -8  -6    3.60    3.30
   9  -8  -6    2.40    4.00
 -10  -8  -6   17.40    2.50
  10  -8   6   15.90    6.10
  10   8  -6   13.50    3.40
 -10  -8   6   22.20    3.10
  10  -8  -6   18.90    5.80
  10  -8  -6    7.40    3.30
   0  -9   6   64.89    8.10
   0   9   6   50.69    9.70
   0  -9   6   60.69   18.40
   0  -9   6   71.39    4.60
   0  -9  -6   99.99   16.60
   0  -9  -6   74.09    5.40
  -1   9   6   31.40    5.00
   1   9  -6   40.00    6.30
   1  -9   6   29.40    6.10
  -1  -9  -6   30.90    4.00
   1  -9   6   11.10   10.80
   1  -9  -6   47.60   14.10
  -1  -9   6   19.60   10.70
   1  -9  -6   26.60    3.60
  -1  -9   6   28.70    3.20
   1   9   6   26.40    4.70
  -1  -9   6   24.10   11.30
  -1  -9   6   29.10    6.00
  -2  -9  -6  224.48   10.10
  -2   9   6  219.28   12.10
   2  -9   6  232.68   21.40
  -2  -9  -6  214.68   15.70
   2   9  -6  222.28   12.90
   2  -9   6  209.08   12.90
   2  -9   6  217.48   28.90
  -2  -9   6  220.18   20.00
  -2  -9   6  219.88    9.30
  -2  -9   6  227.68   27.90
  -2  -9   6  214.78   14.90
   2  -9  -6  220.78    8.60
   2  -9  -6  225.68   26.50
   2   9   6  244.58   12.60
  -3  -9  -6   57.69    9.90
  -3  -9  -6   63.29    5.40
   3  -9   6   65.19    6.50
   3  -9   6   68.79   19.20
   3  -9   6   61.09   11.20
  -3  -9  -6   53.39   11.60
   3   9  -6   69.89    7.30
   3   9   6   67.29    6.60
  -3  -9   6   64.79    5.10
   3  -9  -6   54.49   12.00
  -3  -9   6   51.09   12.10
   3  -9  -6   62.49   15.60
  -3  -9   6   59.99    8.00
  -3  -9   6   55.59   20.40
   4  -9   6   28.00    4.10
  -4  -9  -6   37.70    7.40
   4  -9   6   34.40    8.70
   4   9  -6   39.90    6.70
   4  -9   6   17.00    9.90
  -4  -9  -6    4.60   10.70
  -4  -9  -6   30.60    4.10
   4  -9  -6   40.70   10.40
  -4  -9   6   39.10    4.40
   4   9   6   33.90    5.70
   4  -9  -6   23.00   19.80
  -4  -9   6   40.30    7.60
  -4  -9   6   45.10   16.80
  -4  -9   6   27.90   12.10
   4  -9  -6   33.90    7.50
   5  -9   6   41.20   15.80
   5  -9   6   49.90   10.80
  -5  -9  -6   43.10    4.70
  -5  -9  -6   40.20    7.00
   5  -9  -6   35.50    9.80
   5  -9  -6   49.50    9.00
   5   9   6   46.80    5.60
  -5  -9   6   44.90   16.40
  -5  -9   6   37.30    7.10
  -5  -9   6   40.70    4.50
  -6  -9  -6   12.40    3.30
   6  -9   6   12.30    6.20
   6  -9   6   41.00   21.10
  -6  -9  -6    7.60    4.00
   6  -9  -6    7.40    5.60
  -6  -9   6   11.40    3.10
   6  -9  -6   13.40    5.30
  -6  -9   6    7.80    4.00
   6   9   6   14.20    3.60
  -6  -9   6   30.50   16.50
  -7  -9  -6   21.80    3.80
   7  -9   6   10.30    5.90
   7  -9  -6   18.60    5.40
   7   9   6   21.70    4.30
  -7  -9   6   22.20    5.80
   7  -9  -6   22.40    8.60
  -7  -9   6   24.10    4.00
  -8  -9  -6    8.40    2.30
   8  -9   6   14.40    6.60
   8   9   6    6.60    2.50
   8  -9  -6    7.90    5.60
  -8  -9   6    0.80    2.70
  -8  -9   6    5.90    2.30
   8  -9  -6    9.80    4.20
   9  -9   6   15.00    7.10
  -9  -9  -6    7.70    2.20
   9  -9  -6    5.80    5.70
   9  -9  -6    4.90    3.30
  -9  -9   6    8.00    2.20
  10   9  -6   28.10    3.80
  10  -9   6    7.70    3.90
 -10  -9   6   19.90    2.50
  10  -9  -6   16.80    5.20
   0  10   6   15.10    3.90
   0 -10  -6   13.60    2.90
   0 -10  -6    4.40    8.10
   0 -10   6    8.30    2.40
   0 -10   6   12.70    4.50
   0 -10   6   17.30   10.70
  -1  10   6   24.60    4.70
  -1 -10  -6    6.70    9.50
  -1 -10  -6   15.00    5.20
  -1 -10  -6   27.00    3.90
   1 -10   6   38.90   12.90
   1  10  -6   19.60    5.20
   1 -10   6   26.30    5.90
  -1 -10   6   29.30    3.30
   1 -10  -6   26.80    3.30
   1  10   6   25.00    4.80
   1 -10  -6    8.60   11.20
  -1 -10   6   25.60    6.00
  -1 -10   6   38.90   14.50
  -2 -10  -6   74.89   17.60
   2 -10   6   68.59    7.40
  -2 -10  -6   63.79    9.00
   2 -10   6   44.00    9.80
   2  10  -6   55.59    7.00
  -2 -10  -6   66.29    5.50
   2 -10   6   93.49   20.10
   2 -10  -6   55.99    4.10
  -2 -10   6   35.70   15.70
  -2 -10   6   60.79    5.00
  -2 -10   6   70.59    9.00
   2  10   6   73.09    7.00
   2 -10  -6   71.89   13.10
   2 -10  -6   73.99   19.40
   3 -10   6    5.50    2.50
  -3 -10  -6   -0.80    3.70
  -3 -10  -6    8.40    2.80
   3 -10   6   13.20    5.30
   3  10   6    9.20    3.40
  -3 -10   6   12.60    4.30
   3 -10  -6   31.20   16.40
   3 -10  -6   10.50    6.00
  -3 -10   6   10.70    2.80
  -3 -10   6    9.60   12.20
  -4 -10  -6   73.79    6.70
  -4 -10  -6   81.19    9.90
   4 -10   6   73.59   11.10
   4 -10   6   65.89    5.60
   4 -10   6   30.00   16.60
  -4 -10   6   74.39    6.80
   4  10   6   73.09    9.80
  -4 -10   6   75.29   22.40
  -4 -10   6   77.69    8.80
   4 -10  -6   64.99   16.50
  -5 -10  -6    1.80    2.80
   5 -10   6   -5.60    3.90
  -5 -10  -6   -0.60    1.70
   5  10   6   -1.50    1.60
   5 -10  -6    2.70    2.00
   5 -10  -6    0.60    4.30
  -5 -10   6    1.70    2.90
  -5 -10   6    1.70    2.10
   6 -10   6    9.40    6.40
  -6 -10  -6   23.00    5.50
  -6 -10  -6   20.30    3.50
   6 -10  -6   13.00    6.30
  -6 -10   6   16.50    3.30
  -6 -10   6   10.40    4.00
   6 -10  -6    8.50    2.50
   6  10   6   15.10    3.60
  -7 -10  -6   25.20    3.80
   7 -10   6   13.50    5.70
   7  10   6   20.20    3.90
  -7 -10   6   20.60    3.50
  -7 -10   6   19.40    4.60
   7 -10  -6   11.70    5.60
   8 -10   6   10.80    4.70
  -8 -10  -6    3.50    1.70
  -8 -10   6    4.90    2.90
   8 -10  -6    1.50    3.00
  -8 -10   6    0.60    3.10
  -9 -10  -6   19.00    2.60
   9 -10   6    7.90    3.30
   9 -10  -6    9.50    3.80
  -9 -10   6   19.20    2.70
   0 -11  -6   77.39    9.30
   0 -11   6   87.09    9.10
   0 -11  -6   95.79   25.90
   0 -11  -6   89.59    5.40
   0 -11  -6   80.69   10.00
   0  11   6   82.49    7.80
  -1 -11  -6   15.20    3.00
   1 -11   6   14.80    4.40
  -1  11   6   14.40    3.80
  -1 -11  -6   13.80    4.80
  -1 -11  -6  -29.80   20.00
  -1 -11  -6   15.00    5.30
   1 -11   6   13.10   15.50
   1  11   6   15.10    3.80
   1 -11  -6    5.20    3.50
  -1 -11   6   15.30   11.00
  -1 -11   6   17.50    2.70
   1 -11  -6    8.80    2.00
   1 -11  -6   43.10   19.20
   1 -11  -6   15.50    5.80
  -1 -11   6   18.60    4.90
  -2 -11  -6   72.59    5.40
  -2 -11  -6   65.39    8.80
   2 -11   6   66.79    6.90
   2 -11   6   57.29   17.70
  -2 -11  -6   81.09   20.20
  -2 -11   6   70.69   21.20
   2 -11  -6   63.19    8.00
   2  11   6   64.39    6.60
   2 -11  -6   76.39   13.30
  -2 -11   6   53.69    4.30
  -2 -11   6   72.29    8.20
   3 -11   6   97.49    7.40
  -3 -11  -6  106.89    6.70
  -3 -11  -6  100.99   10.70
   3  11   6  101.99    8.20
  -3 -11   6  104.49    6.10
  -3 -11   6  100.69    9.80
   3 -11  -6   86.89   12.20
   3 -11  -6   95.79    9.60
  -4 -11  -6    7.10    2.50
   4 -11   6    6.60    2.00
  -4 -11  -6    7.70    4.10
   4 -11   6   -3.60    4.30
  -4 -11   6    3.90    2.90
   4 -11  -6    5.60    2.70
  -4 -11   6    4.80    2.20
   4  11   6    6.00    2.90
   4 -11  -6   -2.40    3.00
  -5 -11  -6   25.40    3.50
  -5 -11  -6   14.70    4.60
   5 -11   6   20.80    6.40
  -5 -11   6   15.80    4.40
   5  11   6   21.40    4.30
   5 -11  -6   27.60    8.30
  -5 -11   6   16.80    3.00
   5 -11  -6   15.60    3.80
  -6 -11  -6   23.00    3.30
   6 -11   6    6.30    5.00
  -6 -11  -6   17.80    4.40
   6 -11  -6   14.60    6.20
  -6 -11   6   13.80    3.80
  -6 -11   6   20.30    3.20
   6  11   6   21.60    4.00
  -7 -11  -6    0.70    1.40
   7 -11   6    4.10    3.80
  -7 -11   6    2.10    1.70
  -7 -11   6    2.20    1.60
   7 -11  -6   -0.60    2.40
   7  11   6    0.70    1.70
   8 -11   6    7.40    3.00
  -8 -11  -6   17.90    2.50
  -8 -11   6   16.20    2.30
   8 -11  -6   15.80    4.70
   0  12   6    0.20    2.00
   0 -12  -6   -0.10    3.20
   0 -12  -6    0.40    2.10
   0 -12   6    1.40    2.10
   0 -12  -6   -2.20    1.30
  -1 -12  -6   11.50    2.30
   1 -12   6    6.20    3.10
  -1  12   6    5.20    2.90
  -1 -12  -6   10.20    3.80
   1  12   6   11.80    3.60
   1 -12  -6    1.60    3.90
  -1 -12   6   10.60    3.90
   1 -12  -6   11.70    4.20
  -2 -12  -6    7.40    2.30
  -2 -12  -6    3.70    2.90
   2 -12   6    4.00    2.30
  -2 -12   6    5.40    3.40
   2 -12  -6   13.80    4.60
   2  12   6    3.60    2.50
   2 -12  -6    6.50    3.70
  -3 -12  -6    1.50    2.60
   3 -12   6    0.10    1.20
  -3 -12  -6    2.10    1.70
  -3 -12   6   -3.20    2.20
  -3 -12   6    0.90    2.60
   3 -12  -6   -0.40    3.00
   3  12   6   -0.90    1.50
   3 -12  -6    0.00    2.10
  -4 -12  -6    3.40    1.90
  -4 -12  -6   -2.20    2.60
   4 -12   6   -4.50    4.50
  -4 -12   6    4.30    2.90
   4 -12  -6    3.40    2.20
  -4 -12   6   -0.70    1.70
   4  12   6    5.90    2.60
   4 -12  -6   -0.40    2.60
  -5 -12  -6    9.30    3.30
  -5 -12  -6    8.10    2.30
  -5 -12   6    8.60    1.80
  -5 -12   6   12.30    3.70
   5 -12  -6    7.50    4.20
   5 -12  -6   10.20    2.00
   5  12   6    5.80    2.40
  -6 -12  -6    6.40    2.70
   6 -12   6    5.00    2.30
  -6 -12  -6    3.20    1.50
  -6 -12   6    2.60    2.40
   6  12   6    1.10    1.90
  -6 -12   6    3.10    1.50
   6 -12  -6   -0.30    2.60
   0 -13  -6    5.90    3.80
   0  13   6    3.60    2.20
   0 -13   6    2.50    2.60
   1 -13   6   14.80    3.00
  -1 -13  -6   15.10    5.40
   1 -13  -6   12.80    4.50
  -1 -13   6   18.00    4.60
   1 -13  -6    7.20    4.40
   1  13   6   17.60    3.40
   2 -13   6    8.00    2.00
  -2 -13  -6   10.80    3.60
   2 -13  -6    9.30    3.70
   2  13   6   15.60    3.60
   2 -13  -6   14.90    4.10
  -2 -13   6   10.20    3.00
  -3 -13  -6    5.40    1.60
  -3 -13  -6    2.40    2.60
   3 -13  -6    6.70    2.40
  -3 -13   6    4.40    2.50
   3  13   6    6.60    2.40
   3 -13  -6    0.20    2.40
  -4 -13  -6   10.70    1.70
  -4 -13  -6    6.00    2.90
   4  13   6   13.90    2.90
   4 -13  -6    5.50    3.00
  -4 -13   6    9.90    2.80
   0   0  -7   -1.70    3.00
   0   0   7   -0.30    2.10
   0   0  -7    0.70    0.90
   0   0   7    1.00    1.70
   0   0   7    0.40    1.00
   0   0  -7    1.00    1.80
  -1   0   7  807.32   35.50
   1   0  -7  787.22   23.90
  -1   0  -7  786.72   21.20
  -1   0   7  769.62   24.40
  -1   0   7  793.02   23.50
   1   0   7  739.83   31.30
   1   0  -7  787.82   25.00
  -1   0   7  807.82   23.70
   1   0   7  764.92   28.20
  -1   0  -7  822.12   35.30
   2   0   7   86.99   13.10
   2   0   7   90.49    9.80
  -2   0   7   95.49    4.80
  -2   0  -7  107.19   15.90
  -2   0   7   94.59   12.00
  -2   0   7  102.09    7.70
  -2   0  -7   95.79    6.00
   2   0  -7   89.99   12.60
  -2   0   7  108.49    8.30
  -3   0   7 1821.52   64.69
   3   0   7 1851.71   50.69
  -3   0  -7 1634.04   47.80
   3   0   7 1818.92   47.40
   3   0   7 1771.42   55.39
  -3   0   7 1793.82   46.70
   3   0  -7 1774.72   67.19
  -3   0   7 1843.82   50.09
   4   0   7  469.75   26.50
  -4   0   7  460.85   23.10
  -4   0   7  465.85   20.00
   4   0   7  475.35   16.60
   4   0   7  454.35   16.80
   4   0  -7  442.16   32.40
  -4   0   7  441.76   30.70
   5   0   7   77.99   11.90
  -5   0   7   69.29    9.90
  -5   0   7   80.99    8.70
   5   0  -7   85.09   16.50
  -6   0   7   38.00    8.60
   6   0   7   51.29    7.80
  -6   0  -7   38.30    8.40
  -6   0   7   43.50    8.10
  -7   0  -7   45.00    9.50
   7   0  -7   44.30    7.30
  -7   0   7   40.40   10.50
  -7   0   7   35.90    4.00
   7   0   7   41.00    9.30
   7   0   7   46.10    6.00
  -7   0  -7   51.79   10.70
  -7   0   7   43.80    8.60
  -8   0  -7   50.29   10.50
  -8   0   7   37.10    4.10
   8   0  -7   54.19    7.40
   8   0   7   50.09    6.70
  -8   0  -7   44.40   10.10
   8   0   7   57.49    8.60
  -9   0   7   69.99   15.30
   9   0  -7   73.89    9.00
  -9   0   7   69.79    5.40
  -9   0  -7   66.59   12.80
   9   0   7   91.89    8.90
   9   0   7   88.19   11.80
  10   0  -7    3.60    3.40
 -10   0   7    2.40    3.60
  11   0  -7   69.19    8.60
  12   0   7    1.50    4.90
  12   0  -7    5.40    3.20
  13   0  -7    1.30    2.20
   0  -1  -7    4.20    2.30
   0  -1   7    6.50    1.50
   0  -1   7    6.30    3.20
   0   1  -7    6.80    2.10
   0  -1  -7    4.90    3.60
   0   1  -7    8.10    4.00
   0  -1  -7    7.20    2.20
   0  -1   7    4.00    2.50
   0   1   7    4.10    3.70
   0   1   7    6.10    2.10
  -1  -1  -7  745.83   22.90
  -1  -1  -7  761.02   37.90
  -1   1   7  741.03   35.60
  -1   1   7  758.32   24.10
   1  -1   7  772.22   30.10
   1  -1   7  762.02   28.70
  -1   1  -7  757.92   32.20
   1  -1  -7  706.63   24.10
  -1   1  -7  751.32   16.50
  -1  -1   7  752.52   25.00
  -1  -1   7  721.73   24.10
  -1  -1   7  693.43   32.60
   1  -1  -7  745.03   23.80
   1   1   7  708.63   33.40
   1   1   7  772.62   27.90
   1   1   7  773.52   22.30
  -1   1  -7  687.63   28.20
  -1  -1   7  754.32   21.80
   2  -1   7  205.48   12.90
  -2   1   7  190.38   17.90
  -2   1   7  207.78   12.40
   2   1  -7  215.98   19.00
  -2  -1  -7  205.18   10.70
  -2  -1   7  201.28   17.80
  -2  -1   7  211.88   10.50
  -2   1  -7  200.28    7.00
  -2  -1   7  209.38   11.60
   2  -1  -7  210.18   19.70
   2  -1  -7  207.78   11.00
  -2   1  -7  210.68   15.10
   2  -1  -7  200.78   12.60
   2   1   7  194.28   14.60
  -2  -1   7  199.48   11.50
   2   1   7  211.68   17.00
  -3   1   7  200.18   11.20
   3  -1   7  192.88   10.20
   3  -1   7  190.58   15.70
  -3   1   7  217.58   19.90
  -3   1   7  195.68   13.30
  -3  -1  -7  190.78   11.40
  -3  -1   7  187.58   18.50
   3  -1  -7  192.98   20.80
  -3  -1   7  195.38   12.00
  -3   1  -7  190.28    8.60
   3   1   7  193.68   13.60
  -3  -1   7  181.48   12.60
  -3  -1   7  180.58    8.70
   3   1   7  210.18   16.70
  -4   1   7  249.48   22.70
  -4  -1  -7  241.38   14.50
  -4   1   7  263.77   17.30
  -4   1   7  249.38   13.40
   4   1  -7  248.38   24.60
   4  -1   7  247.68   19.20
  -4  -1   7  236.48   16.30
   4   1   7  257.57   15.80
  -4  -1   7  255.47   22.60
   4  -1  -7  261.67   24.40
   4   1   7  248.88   17.80
  -4  -1   7  249.08   14.80
   5  -1   7  154.88   16.20
   5   1  -7  139.79   21.80
  -5   1   7  142.79   10.90
  -5   1   7  153.58   14.50
  -5  -1   7  153.48   14.80
  -5  -1   7  111.69   21.00
  -5  -1   7  152.08   12.40
   5   1   7  166.48   12.90
  -5   1  -7  157.88   11.40
   5   1   7  163.68   13.20
  -6   1   7    2.30    3.80
  -6   1   7    4.00    3.30
  -6  -1  -7   13.60    4.90
   6  -1   7    1.30    2.90
   6  -1   7    4.70    4.80
  -6   1  -7   10.70    3.90
  -6  -1   7    8.70    5.20
  -6   1  -7    5.60    3.60
  -6  -1   7   11.20    4.40
   6   1   7    4.20    4.10
   6  -1  -7   13.50    3.60
  -7   1   7  240.78   22.20
  -7  -1  -7  240.18   20.30
   7  -1   7  229.48   16.10
  -7   1   7  238.38   17.40
   7  -1   7  253.27   18.70
  -7   1   7  219.78    9.60
   7  -1  -7  241.38   14.10
  -7  -1   7  241.68   18.80
  -7  -1   7  258.57   23.60
  -7  -1   7  234.38   10.80
  -7   1  -7  245.78   19.30
  -7   1  -7  217.58   18.30
   7   1   7  258.57   18.50
   7   1   7  244.68   13.10
   8  -1   7   98.89   12.90
  -8  -1  -7   98.89   14.00
  -8   1   7   94.09   12.90
  -8  -1  -7  103.99   18.00
   8   1  -7  101.69    9.70
   8  -1   7   92.89    8.80
  -8   1   7  107.19    6.40
  -8  -1   7  103.29    6.40
  -8   1  -7  144.39   18.60
   8   1   7   80.69    8.40
  -8  -1   7  101.49   13.10
   8   1   7  111.29   12.10
  -8   1  -7  120.49   15.90
   8  -1  -7   93.09   12.10
   8  -1  -7  106.39   10.10
   9   1  -7  111.59   11.00
  -9  -1  -7   93.19   18.10
  -9   1   7  114.79    6.90
   9  -1   7  115.79   10.10
   9  -1   7  119.29   14.10
  -9   1  -7  104.39   21.40
   9  -1  -7  124.59   11.20
   9   1   7  118.19   10.30
  -9  -1   7  112.59    7.00
  10   1  -7   20.50    6.30
 -10   1   7   31.00    4.20
 -10  -1   7   22.10    3.60
  10  -1  -7   16.30    9.00
  10   1   7   21.60    6.60
  11   1  -7   -1.20    2.70
  11  -1   7   -0.20    2.90
  11   1   7    4.50    3.20
  11  -1  -7   -1.50    2.70
 -11  -1   7    2.30    1.80
  12  -1   7    7.50    2.70
  12   1  -7   12.50    4.00
  12  -1  -7   23.40    5.30
  13   1  -7    6.20    2.60
  13  -1  -7   -1.20    1.50
   0  -2  -7 3286.77  102.79
   0   2   7 3301.77   74.19
   0  -2   7 3244.78   86.99
   0  -2   7 3291.97   64.79
   0   2   7 3322.67   97.69
   0  -2   7 3371.76   81.39
   0   2  -7 3322.77   90.79
   0  -2  -7 3205.28   75.99
   0  -2   7 3134.09   74.29
   1  -2   7  709.13   29.40
   1  -2   7  676.13   28.60
  -1   2   7  703.43   24.50
  -1   2   7  687.13   36.90
  -1  -2  -7  685.23   24.20
  -1  -2   7  734.83   34.50
  -1  -2   7  647.24   25.80
   1   2   7  673.33   36.40
  -1  -2   7  711.13   20.60
  -1  -2   7  677.13   23.90
   1   2   7  680.93   22.90
   1  -2  -7  686.43   25.40
   1  -2  -7  680.33   22.50
  -1   2  -7  677.83   30.90
   2  -2   7 1236.58   43.80
   2   2  -7 1296.97   53.59
  -2   2   7 1226.98   37.80
   2  -2   7 1268.37   38.80
  -2  -2  -7 1210.58   36.40
  -2   2   7 1268.27   53.39
   2  -2  -7 1224.98   33.20
  -2  -2   7 1229.98   34.90
  -2   2  -7 1242.18   41.40
   2  -2  -7 1171.48   31.00
  -2  -2   7 1245.58   37.40
  -2  -2   7 1264.97   50.59
   2   2   7 1209.58   44.20
  -2  -2   7 1230.48   36.40
   2  -2  -7 1135.69   54.79
   2  -2  -7 1149.69   38.40
  -3   2   7  366.06   27.30
   3   2  -7  371.06   29.20
   3  -2   7  368.16   14.60
  -3  -2  -7  367.56   18.30
   3  -2   7  366.76   23.00
  -3   2   7  372.26   19.50
   3   2   7  351.26   26.20
  -3  -2   7  324.17   16.20
  -3  -2   7  360.56   18.20
  -3   2  -7  332.17    9.80
   3   2   7  354.66   21.70
  -3  -2   7  343.77   26.30
   3  -2  -7  330.57   19.40
  -3   2  -7  344.17   19.30
  -3  -2   7  350.86   17.50
   3  -2  -7  346.47   15.30
   3  -2  -7  340.47   29.20
  -3   2  -7  329.57   10.10
  -4   2   7   53.89    5.80
  -4   2   7   60.39    8.30
   4   2  -7   49.40   12.80
   4  -2   7   44.60   10.00
  -4  -2  -7   49.60    7.20
   4   2   7   66.29    9.10
  -4   2  -7   51.29    5.00
   4   2   7   61.99   12.50
  -4  -2   7   57.69    6.50
  -4  -2   7   34.60    8.80
  -4  -2   7   52.79    7.80
   5  -2   7  268.37   22.40
  -5   2   7  240.48   25.10
  -5   2   7  265.57   14.00
  -5  -2  -7  255.27   18.60
  -5  -2   7  231.18   16.20
  -5  -2   7  226.88   18.30
  -5   2  -7  256.17   19.40
  -5  -2   7  210.38   12.00
   5   2   7  232.98   30.80
  -6   2   7   15.10    6.40
  -6   2   7   12.50    4.50
   6  -2   7   15.60    7.40
  -6  -2  -7   16.40    5.60
   6  -2   7   21.20    6.70
  -6  -2   7    8.40    4.70
  -6   2  -7    9.30    4.30
  -6  -2   7   17.00    5.60
  -6   2  -7   16.80    5.10
  -6  -2   7   18.30    2.80
   7  -2   7  289.27   15.10
  -7  -2  -7  309.07   23.80
   7  -2   7  301.97   21.80
   7  -2   7  300.37   26.40
  -7   2   7  325.17   33.50
  -7   2   7  270.17   10.70
  -7   2   7  329.37   21.40
   7  -2  -7  277.77   18.50
   7   2   7  280.97    9.40
  -7  -2   7  297.47   21.90
  -7   2  -7  337.47   22.50
   7   2   7  277.27   14.20
  -7   2  -7  308.27   20.90
   7  -2  -7  286.37   15.80
  -7  -2   7  285.97   11.10
   8  -2   7    6.20    4.50
  -8   2   7    2.70    2.30
  -8  -2  -7    4.10    4.80
  -8  -2   7    6.60    5.40
  -8  -2   7    4.30    2.40
   8  -2  -7    4.20    3.90
   8  -2  -7   15.10    5.90
   8   2   7   12.20    4.60
  -8   2  -7    1.10    5.60
  -9  -2  -7  162.08   20.20
   9  -2   7  136.59   11.60
   9  -2   7  150.98   16.10
  -9   2   7  137.49    7.70
   9   2  -7  150.18   12.60
   9  -2  -7  165.58   13.10
  -9  -2   7  171.48   19.70
  -9  -2   7  161.88    8.40
   9   2   7  164.48   11.80
   9  -2  -7  148.79   13.60
  10   2  -7   13.00    5.70
  10  -2   7    8.90    5.90
  10  -2   7   11.30    3.80
  10  -2  -7   11.00    4.90
  10   2   7    4.70    3.60
  10  -2  -7   11.60    6.00
 -10  -2   7    6.10    2.50
  11   2  -7   15.50    5.40
  11  -2   7   12.40    5.20
  11  -2   7   10.00    3.60
 -11  -2   7   19.40    2.90
  11  -2  -7   13.50    4.80
  11   2   7   15.40    4.60
  12  -2   7    4.30    3.20
  12   2  -7    8.70    3.60
  12  -2  -7    0.40    2.60
   0   3  -7   44.50   10.10
   0  -3   7   51.39    8.10
   0  -3   7   45.40    8.20
   0   3   7   45.80    8.70
   0  -3  -7   45.20    6.00
   0  -3   7   48.90    6.00
   0   3   7   47.10    5.80
   0  -3   7   47.40    2.90
   0   3   7   36.60   12.40
   0  -3   7   44.70    2.90
  -1   3   7 2157.68   55.09
   1  -3   7 2125.09   62.99
   1   3  -7 2187.98   74.09
  -1  -3  -7 2017.40   55.89
   1  -3   7 2073.99   62.39
   1  -3  -7 2069.29   50.59
   1  -3  -7 2059.39   57.29
  -1   3  -7 2015.10   64.99
  -1  -3   7 2080.19   53.59
   1   3   7 2070.39   67.19
   1   3   7 2055.09   53.19
  -1  -3   7 1971.50   67.99
  -1  -3   7 1911.21   58.99
   1  -3  -7 1838.62   80.79
   1   3   7 2101.29   79.79
  -2   3   7  714.83   42.10
   2  -3   7  718.03   33.50
   2  -3   7  723.23   29.40
  -2  -3  -7  708.93   28.30
   2   3  -7  729.33   41.80
  -2   3   7  711.23   27.80
   2  -3  -7  685.13   45.50
  -2   3  -7  732.13   31.60
   2   3   7  686.53   34.90
  -2  -3   7  694.83   29.30
   2  -3  -7  712.93   22.10
   2  -3  -7  693.73   29.30
  -2  -3   7  721.73   26.80
  -2  -3   7  745.83   39.50
   2   3   7  689.33   42.50
   3   3  -7  581.34   39.50
   3  -3   7  547.95   30.70
  -3   3   7  615.04   38.70
  -3  -3  -7  566.14   26.30
  -3   3   7  610.94   27.10
  -3  -3   7  585.94   26.30
  -3   3  -7  574.34   24.00
   3   3   7  527.65   38.90
  -3  -3   7  596.34   37.30
  -3  -3   7  623.04   25.40
   3  -3  -7  590.24   19.60
   3   3   7  605.04   32.60
   3  -3  -7  612.74   43.70
   3  -3  -7  593.64   18.10
   4  -3   7  417.86   28.00
  -4   3   7  434.86   33.60
   4   3  -7  447.16   37.50
  -4   3   7  450.85   24.60
  -4   3  -7  421.16   13.50
  -4  -3   7  385.26   24.40
   4  -3  -7  410.66   16.70
   4   3   7  437.16   39.00
   4  -3  -7  450.55   38.50
  -4  -3   7  461.35   33.80
   4   3   7  469.25   34.50
  -4  -3   7  433.76   22.30
   5  -3   7  133.79   12.90
  -5  -3  -7  134.79   13.90
   5  -3   7  137.09   16.40
  -5   3   7  145.69   15.20
  -5  -3   7  127.09   17.20
  -5   3  -7  146.29    9.50
   5   3   7  103.49   19.80
  -5  -3   7  141.59   13.30
   6  -3   7   74.59    7.60
   6  -3   7   87.19   11.50
  -6   3   7   96.09   13.10
  -6  -3  -7   91.09   12.50
   6  -3  -7   67.19    7.50
  -6  -3   7   80.69   13.20
  -6   3  -7   64.09    8.20
  -6  -3   7   82.19   10.90
  -6  -3   7   71.89    4.90
   7  -3   7   -0.30    3.30
   7  -3   7    3.40    5.30
  -7   3   7   -2.60    1.80
  -7  -3  -7   -2.00    3.90
  -7   3   7    8.70    5.70
   7  -3   7    3.90    3.30
   7   3   7    7.00    5.00
  -7  -3   7   11.40    5.10
   7  -3  -7    2.50    3.30
  -7  -3   7    1.50    1.70
   7   3   7    2.60    1.40
  -7  -3   7    9.30    6.50
   7  -3  -7   -3.80    3.40
  -7   3  -7    8.60    5.20
   8  -3   7  342.87   18.00
  -8  -3  -7  327.57   27.00
  -8   3   7  304.17   11.90
   8  -3   7  337.27   24.90
   8  -3  -7  337.17   18.50
  -8  -3   7  324.57   12.70
  -8  -3   7  365.96   26.90
   8  -3  -7  345.37   22.60
   8   3   7  329.87   16.20
   9  -3   7   52.19   11.70
   9  -3   7   54.19    7.70
   9  -3  -7   46.70    8.50
  -9  -3   7   46.90    4.90
   9   3   7   45.90    8.00
   9  -3  -7   59.29   11.00
  10  -3   7  223.38   19.60
  10   3  -7  246.68   15.90
  10  -3   7  231.68   14.60
  10  -3  -7  245.38   16.10
 -10  -3   7  223.18   10.20
  11  -3   7    8.00    2.80
  11   3  -7    7.00    3.60
  11  -3   7    2.60    3.70
  11  -3  -7    3.70    3.20
 -11  -3   7    3.80    2.30
  12  -3   7    7.50    2.40
  12   3  -7   11.00    3.50
  12  -3  -7    8.10    3.30
 -12  -3   7   16.40    2.70
   0   4  -7  247.18   22.80
   0  -4   7  242.28   20.60
   0  -4   7  258.07    9.50
   0   4   7  272.07   15.80
   0  -4   7  254.97   14.50
   0  -4   7  264.87   19.60
   0   4   7  271.17   28.50
   0   4   7  214.68   20.10
   0  -4  -7  235.98   16.30
  -1  -4  -7  335.57   20.20
   1  -4   7  373.36   24.40
  -1   4   7  375.56   19.20
   1   4  -7  384.66   30.30
   1  -4   7  363.96   24.10
   1  -4  -7  354.36   15.70
  -1  -4   7  370.06   27.30
   1   4   7  323.47   25.00
   1  -4  -7  353.86   21.00
  -1  -4   7  387.46   18.70
  -1  -4   7  382.06   15.50
   1   4   7  330.77   32.80
  -1  -4   7  397.36   23.70
  -1   4  -7  345.27   25.10
  -2   4   7  472.35   36.90
   2  -4   7  456.75   28.20
   2  -4   7  487.25   26.00
   2   4  -7  425.16   34.30
  -2   4   7  444.26   30.30
  -2   4   7  469.45   23.10
   2  -4  -7  457.35   16.00
   2   4   7  453.05   30.80
   2   4   7  489.55   41.90
  -2   4  -7  454.25   27.40
  -2  -4   7  458.85   32.40
  -2  -4   7  476.45   22.10
  -2  -4   7  492.25   26.60
  -3   4   7  846.02   34.50
   3   4  -7  900.01   53.99
   3  -4   7  863.41   42.00
   3  -4   7  855.01   31.00
  -3   4   7  843.62   45.50
  -3   4   7  796.92   50.09
  -3  -4   7  855.11   32.80
   3  -4  -7  869.01   29.30
  -3   4  -7  862.41   34.20
  -3  -4   7  833.12   48.20
   3  -4  -7  820.82   21.50
   3   4   7  818.92   43.80
  -3  -4   7  829.52   36.30
   3   4   7  837.92   56.19
  -4   4   7    6.80    8.20
  -4   4   7    4.40    3.20
   4   4  -7    1.00   12.20
  -4  -4  -7    2.90    3.30
   4  -4   7    4.60    5.50
  -4  -4   7   19.60   10.00
   4  -4  -7    2.00    2.30
  -4  -4   7    3.90    3.60
   4   4   7   26.70   12.20
  -4  -4   7    3.20    3.30
   5  -4   7   44.90   12.40
   5  -4   7   56.19   10.60
   5  -4   7   33.10    6.00
  -5  -4  -7   36.20    9.00
  -5   4   7   28.00    7.50
  -5  -4   7   34.50    7.90
   5   4   7   35.50    3.70
  -5   4  -7   37.90    4.20
  -5  -4   7   37.10    8.40
   5  -4  -7   44.00    5.60
  -6  -4  -7  182.28   18.20
  -6   4   7  213.08   20.10
   6  -4   7  177.98   12.00
   6  -4   7  195.38   17.30
  -6   4   7  163.18    7.90
   6  -4   7  159.58   19.60
  -6  -4  -7  175.38    8.20
   6  -4  -7  180.48   15.90
  -6  -4   7  199.78   17.90
  -6  -4   7  186.98   17.60
   6   4   7  185.68    8.60
   6  -4  -7  172.48   12.00
  -6  -4   7  169.58    8.20
  -6  -4   7  188.98   20.10
  -6   4  -7  169.38   12.30
   7  -4   7  166.28   21.50
  -7  -4  -7  150.88    7.80
  -7  -4  -7  163.88   18.20
   7  -4   7  166.58   17.50
   7  -4   7  167.88   12.30
  -7   4   7  159.88    8.00
   7   4   7  169.78    8.30
  -7  -4   7  154.08   17.00
   7  -4  -7  194.28   16.60
  -7  -4   7  177.88    9.70
   7   4   7  166.58   11.10
   8  -4   7    7.40    4.00
  -8  -4  -7    4.70    2.20
   8  -4   7    7.20    5.30
   8  -4   7  -13.30    7.00
  -8   4   7    6.90    2.50
  -8  -4   7    5.30    2.50
   8  -4  -7   10.50    5.90
   8  -4  -7    5.30    4.00
   8   4   7    5.30    2.20
  -9  -4  -7  122.99    6.60
   9  -4   7  137.89   16.60
   9  -4   7  139.99   12.20
  -9  -4   7  123.69    7.50
   9  -4  -7  124.49   11.70
   9  -4  -7  108.09   13.10
   9   4   7  122.39    9.90
  10   4  -7   32.00    6.80
  10  -4   7   42.00   10.20
  10  -4   7   50.59    8.60
  10  -4  -7   35.40    8.00
  10  -4  -7   44.00    8.20
  10   4   7   26.60    5.90
 -10  -4   7   42.60    4.60
  11   4  -7   32.50    6.30
  11  -4   7   21.90    6.80
  11  -4   7   18.70    5.70
  11  -4  -7   21.80    5.10
 -11  -4   7   32.70    6.20
  12  -4   7   -2.30    2.10
  12   4  -7    2.60    2.20
 -12  -4   7   -0.70    1.50
  12  -4  -7    1.30    2.30
   0   5   7   59.99   15.70
   0  -5   7   51.69    5.00
   0   5   7   43.10    6.80
   0  -5   7   44.10   10.30
   0   5  -7   40.30   10.30
   0  -5   7   56.39   13.10
   0   5   7   32.50   10.70
   0  -5   7   38.70    6.40
   1   5  -7  426.56   36.10
  -1   5   7  462.95   40.10
  -1   5   7  444.16   23.00
   1  -5   7  449.86   29.50
   1  -5   7  442.86   29.90
  -1   5   7  442.86   33.00
  -1   5  -7  416.36   31.10
  -1  -5   7  443.06   18.30
  -1  -5   7  443.76   33.20
  -1  -5   7  414.86   27.10
   1   5   7  444.96   42.80
  -1  -5   7  446.36   21.70
   1   5   7  407.86   31.90
   1  -5  -7  412.16   17.70
   2  -5   7  450.65   30.30
  -2   5   7  419.56   39.80
  -2   5   7  427.36   32.90
  -2   5   7  449.16   24.00
   2   5  -7  489.05   40.20
  -2  -5  -7  382.86   24.60
   2  -5   7  442.86   28.10
  -2  -5   7  423.76   20.30
   2  -5  -7  432.36   13.60
  -2  -5   7  462.45   23.00
  -2   5  -7  440.06   30.40
   2   5   7  437.46   44.70
  -2  -5   7  426.86   27.60
  -2  -5   7  430.16   34.90
   2   5   7  435.96   33.20
   2  -5  -7  424.46   13.50
   3  -5   7  323.67   26.90
  -3   5   7  309.67   28.80
   3  -5   7  348.87   21.70
  -3  -5  -7  320.77   20.60
  -3   5   7  352.16   22.10
   3   5  -7  274.37   32.60
   3  -5  -7  356.56   20.20
  -3   5  -7  271.17   22.80
  -3  -5   7  340.57   20.50
   3   5   7  341.77   41.70
  -3  -5   7  323.57   23.90
   3   5   7  295.47   17.40
  -3  -5   7  343.27   33.90
  -4   5   7  123.39   13.40
   4  -5   7  122.19   17.10
  -4  -5  -7  118.79   13.10
   4  -5   7  117.19    9.00
  -4  -5  -7  103.49    6.00
   4  -5   7   99.39   11.30
   4  -5  -7  107.49   10.00
  -4  -5   7   99.99   13.20
   4   5   7   84.79    7.20
   4  -5  -7   92.99    8.40
  -4  -5   7   94.79   11.10
   5  -5   7   18.70    6.60
   5  -5   7   17.90    7.70
  -5   5   7   13.90    6.20
  -5   5   7   18.80    3.00
  -5  -5  -7   20.60    2.90
  -5  -5  -7   11.10    5.80
  -5  -5   7   23.80    6.80
  -5  -5   7   27.90    4.80
   5   5   7   19.00    3.30
  -5  -5   7   16.70    6.80
  -5  -5   7   15.70    2.90
   5  -5  -7   19.40    4.90
   6  -5   7   43.10   10.60
  -6   5   7   48.70   12.70
   6  -5   7   48.70   13.00
  -6  -5  -7   44.90    4.30
   6  -5   7   37.80    7.10
  -6   5   7   36.70    3.80
  -6  -5  -7   39.60    9.70
  -6  -5   7   22.10    9.30
  -6  -5   7   27.70    8.60
  -6  -5   7   37.00    3.90
  -6  -5   7   32.80    6.50
   6  -5  -7   42.80   10.00
   6  -5  -7   43.40    7.90
   6   5   7   30.60    3.90
  -7   5   7   38.80    4.10
   7  -5   7   50.19   13.80
   7  -5   7   22.60    9.00
   7  -5   7   44.40    8.40
  -7  -5  -7   34.10    6.00
  -7  -5  -7   32.10    8.30
  -7  -5   7   26.80    8.90
  -7  -5   7   33.30    4.30
   7  -5  -7   38.90    7.70
   7  -5  -7   41.70   10.50
   7   5   7   33.60    4.00
   8  -5   7   50.09   15.50
  -8   5   7   57.79    5.10
  -8  -5  -7   62.59    5.00
   8  -5   7   57.09    7.90
   8  -5   7   88.09   17.30
  -8  -5   7   72.49    5.90
   8  -5  -7   64.89   12.60
   8   5   7   67.39    5.30
   8   5   7   85.59    8.50
   8  -5  -7   63.89    8.70
   9  -5   7  186.18   16.30
   9  -5   7  240.38   25.70
  -9  -5  -7  177.98    8.10
  -9  -5   7  203.08    9.80
   9  -5  -7  170.88   16.70
   9  -5  -7  196.08   16.70
   9   5   7  159.98   10.90
  10  -5   7  105.69   13.80
  10  -5   7  112.49   10.40
  10   5  -7  103.19    9.80
 -10  -5   7  111.39    6.80
  10  -5  -7   85.49   11.10
  10  -5  -7  112.99   10.60
  11   5  -7   18.00    4.90
  11  -5   7   12.50    5.90
  11  -5   7   21.10    4.90
  11  -5  -7   20.50    5.40
  11  -5  -7   10.80    4.70
 -11  -5   7   22.20    3.40
  12   5  -7    4.50    2.40
  12  -5  -7    2.80    2.00
 -12  -5   7    8.60    1.60
   0  -6   7   15.60    7.00
   0  -6  -7   18.00    4.70
   0  -6   7    9.60    4.50
   0   6  -7   15.10    8.00
   0  -6   7   15.60    8.90
   0  -6  -7   16.20    3.40
   0  -6   7   24.70    4.40
   0  -6   7   20.30    5.20
   1  -6   7  471.05   35.90
   1  -6   7  421.16   13.50
  -1   6   7  443.86   48.00
   1  -6   7  443.36   32.20
  -1  -6  -7  456.35   22.20
  -1  -6  -7  425.16   14.10
   1   6  -7  462.25   40.90
  -1   6   7  457.45   25.30
   1  -6   7  430.16   17.50
  -1  -6   7  453.25   21.20
  -1  -6   7  421.06   37.60
  -1  -6   7  440.16   18.60
  -1  -6   7  478.05   23.90
   1   6   7  353.66   47.30
  -1   6  -7  434.56   37.20
   1   6   7  489.55   40.20
   1  -6  -7  455.05   16.90
   1  -6  -7  544.55   23.30
  -1  -6   7  477.65   32.20
  -2   6   7    9.50    4.60
   2  -6   7    8.10    2.90
   2  -6   7   15.40    7.50
  -2  -6  -7   12.40    2.60
  -2  -6  -7   11.60    4.40
  -2   6   7   15.00    2.60
   2   6  -7   31.50   17.70
  -2  -6   7   15.30    4.90
  -2  -6   7   11.80    3.90
   2   6   7   22.90   10.60
  -2  -6   7   14.70    6.00
  -2  -6   7    7.40   12.00
  -2  -6   7   15.60    7.20
  -2  -6   7   16.40    2.50
   2   6   7   17.40    3.20
   2  -6  -7   27.60    7.60
  -3   6   7   63.79    4.50
  -3   6   7   55.29   10.50
   3  -6   7   64.09    5.50
   3  -6   7   63.79    9.30
   3  -6   7   53.69    6.90
  -3  -6  -7   74.69   10.10
  -3  -6  -7   67.19    5.00
   3   6  -7   59.99    5.90
   3  -6  -7   66.09    7.10
  -3  -6   7   83.09   12.90
  -3  -6   7   77.69   10.00
   3   6   7   69.89    5.50
  -3  -6   7   68.49    4.60
  -3  -6   7   70.39   23.90
   3  -6  -7   78.49   10.30
  -4   6   7  161.28   17.50
   4  -6   7  157.08    7.60
   4  -6   7  162.38   21.10
   4  -6   7  154.28   11.50
   4   6  -7  157.48    9.50
  -4  -6  -7  150.08    7.70
   4  -6   7  160.88   15.10
  -4  -6  -7  154.28   15.20
  -4   6   7  156.18    7.30
   4   6   7  149.59    8.50
   4  -6  -7  137.59   13.90
  -4  -6   7  135.09   10.50
  -4  -6   7  134.69   17.20
  -4  -6   7  140.79    7.10
  -4  -6   7  151.98   15.50
   4  -6  -7  128.19   10.30
   5  -6   7   81.09   17.90
  -5  -6  -7   94.09   12.30
   5  -6   7   74.79    8.80
   5  -6   7   84.29   11.20
  -5   6   7   87.59    5.70
  -5  -6  -7   75.19    5.70
  -5   6   7   76.49   14.60
  -5  -6   7   97.39    9.70
   5  -6  -7   91.19    9.10
  -5  -6   7   92.79    6.00
   5   6   7   96.29    6.90
  -5  -6   7   86.89   12.90
  -5  -6   7   83.49   13.80
  -6  -6  -7    6.50    5.20
   6  -6   7   24.60    7.80
   6  -6   7   26.00    8.40
  -6  -6  -7   19.90    3.60
  -6   6   7   24.40    3.70
   6  -6   7   29.10    6.50
   6   6   7   14.70    3.30
  -6  -6   7   14.30    9.00
   6  -6  -7    8.80    6.10
  -6  -6   7   22.70    3.80
   6  -6  -7   15.50    5.70
  -6  -6   7   17.10    7.90
   7  -6   7   68.09   13.30
  -7  -6  -7   65.89   12.90
  -7   6   7   71.29    5.30
   7  -6   7   63.59    8.70
  -7  -6  -7   70.89    5.50
  -7  -6   7   53.59    8.30
  -7  -6   7   43.00   10.30
   7  -6  -7   67.99   13.20
   7  -6  -7   56.79    7.90
  -7  -6   7   52.99    5.20
   7   6   7   50.09    5.10
   8  -6   7   51.89   16.80
   8  -6   7   43.70    8.10
   8  -6   7   56.09   12.60
  -8  -6  -7   47.00    4.80
  -8   6   7   53.59    4.70
  -8  -6   7   44.00    4.90
   8  -6  -7   42.70    8.10
   8   6   7   49.99    5.00
   8  -6  -7   44.30   11.00
   9  -6   7   71.39    8.60
  -9  -6  -7   68.19    5.00
   9  -6   7   60.09   12.70
  -9  -6   7   70.39    5.80
   9  -6  -7   56.29    9.50
   9  -6  -7   51.49   10.60
 -10  -6  -7   25.50    3.20
  10  -6   7   18.70    5.40
  10  -6   7   21.40    7.90
  10  -6  -7   14.00    4.80
 -10  -6   7   24.70    3.90
  10  -6  -7   13.70    5.30
  11  -6   7   12.10    5.50
  11   6  -7   18.00    4.50
  11  -6   7   17.70    4.30
 -11  -6   7   20.90    3.00
  11  -6  -7   21.20    4.70
   0  -7   7  216.78   15.80
   0   7   7  195.08   10.20
   0  -7   7  185.78    7.50
   0  -7   7  202.18   12.30
   0  -7  -7  213.78   13.10
   0  -7   7  196.88   22.60
   0  -7  -7  179.68    8.40
  -1  -7  -7  129.99   11.60
  -1   7   7  115.99    7.60
  -1   7   7  127.69   14.40
  -1  -7  -7  118.79    6.70
   1  -7   7  119.29    8.80
   1  -7   7  119.59   17.90
  -1  -7   7  125.79   12.80
  -1  -7   7  104.29    5.50
  -1  -7   7  102.99    8.90
  -1  -7   7  128.29   18.00
   1  -7  -7  110.59    6.10
   1   7   7  121.19    7.70
  -2  -7  -7   29.60    3.40
  -2  -7  -7   25.20    6.60
   2  -7   7    9.20    8.60
  -2   7   7   23.10    7.50
   2  -7   7   28.70    4.90
   2   7  -7   37.80    8.90
   2  -7   7   33.40    8.00
  -2  -7   7   25.90    3.00
   2  -7  -7   36.60    3.40
  -2  -7   7   26.60    7.60
   2   7   7   25.80    3.80
  -2  -7   7   22.80    8.80
   2  -7  -7   28.10    9.30
  -2  -7   7   32.90    6.20
   3  -7   7   50.19    5.30
  -3  -7  -7   44.20    4.40
   3  -7   7   53.49   10.40
  -3  -7  -7   46.00    9.90
  -3   7   7   44.80   10.10
   3  -7   7   53.09   14.50
   3   7  -7   45.90    5.30
  -3  -7   7   38.70    3.90
  -3  -7   7   42.20    9.30
   3   7   7   40.10    4.70
  -3  -7   7   40.20   11.50
  -3  -7   7   35.60    6.50
   3  -7  -7   33.40    6.40
   3  -7  -7   33.60    9.70
  -4  -7  -7   53.69   10.60
  -4  -7  -7   63.99    8.30
   4  -7   7   62.09    9.70
  -4   7   7   52.79   10.80
   4  -7   7   55.99    5.10
   4  -7   7   64.09   16.70
   4  -7   7   68.59   12.30
  -4  -7  -7   57.69    5.10
   4   7  -7   49.70    5.90
  -4  -7   7   65.99   16.20
  -4  -7   7   62.89    5.50
   4  -7  -7   64.49    7.80
  -4  -7   7   74.59    8.30
  -4  -7   7   59.89   11.40
   4   7   7   63.39    5.90
   4  -7  -7   47.20   12.10
  -5  -7  -7  126.59    7.70
   5  -7   7  123.79   14.70
  -5  -7  -7  134.69   15.90
  -5  -7  -7   91.49   15.10
   5  -7   7  116.09   11.30
   5  -7   7  151.58   21.40
   5  -7  -7  111.49   10.30
   5  -7  -7  116.19   14.70
  -5  -7   7  124.39   12.30
  -5  -7   7  124.59    7.30
  -5  -7   7   98.09   19.60
   5   7   7  127.49    8.30
  -5  -7   7  117.39   15.30
  -6  -7  -7    7.90    6.50
   6  -7   7   35.20   11.90
   6  -7   7    6.70    4.70
   6  -7   7   10.20    6.20
  -6  -7  -7   18.30    3.70
  -6  -7   7    4.00    3.30
  -6  -7   7   14.50    3.30
  -6  -7   7   -5.70    9.00
   6  -7  -7   13.30    5.50
   6  -7  -7   15.10    7.00
  -6  -7   7    1.20    8.00
   6   7   7   15.30    3.70
   7  -7   7   48.60   14.50
   7  -7   7   33.60    7.50
   7  -7   7   46.20   11.50
  -7  -7  -7   38.90    4.40
  -7  -7   7   44.20    4.80
  -7  -7   7   25.90    5.20
   7   7   7   43.00    5.00
   7  -7  -7   51.89   11.70
   7  -7  -7   32.20    7.50
  -8  -7  -7   25.40    3.60
   8  -7   7   16.40    5.40
   8  -7   7   23.90    8.30
   8  -7  -7   11.40    6.60
   8  -7  -7   24.20    6.30
  -8  -7   7   16.80    3.50
   8   7   7   16.30    3.40
  -9  -7  -7    6.80    2.10
   9  -7   7   12.00    6.10
   9  -7   7    9.60    4.60
  -9  -7   7    6.20    2.30
   9  -7  -7    9.60    5.00
   9  -7  -7    6.40    3.90
  10  -7   7   -1.50    5.00
 -10  -7  -7    7.10    2.00
  10  -7   7   10.00    5.20
  10  -7  -7    8.00    3.70
 -10  -7   7   11.00    3.90
  10  -7  -7    5.10    5.10
  11   7  -7    6.30    2.80
  11  -7   7    2.70    2.80
  11  -7  -7    0.10    2.80
 -11  -7   7    3.60    1.50
  11  -7  -7    7.50    2.90
   0   8   7   81.69    6.80
   0  -8  -7   80.19    5.70
   0  -8   7   79.29    4.70
   0  -8   7   76.29    8.10
   0  -8   7   93.79   20.00
   1   8  -7   17.80    4.30
  -1  -8  -7   35.80    7.50
   1  -8   7   23.70   10.80
  -1   8   7   23.20    4.30
  -1  -8  -7   26.20    4.00
   1  -8   7   27.60    5.60
   1  -8  -7   23.10    8.80
  -1  -8   7   31.70    6.10
   1  -8  -7   27.70    4.10
  -1  -8   7   26.00    3.00
   1   8   7   28.80    4.10
  -1  -8   7   19.10    6.00
  -1  -8   7   34.20   10.90
  -2   8   7   89.19    7.50
   2  -8   7   91.39   20.80
   2   8  -7   96.89    8.20
   2  -8   7   85.39    7.70
  -2  -8  -7   92.19   12.20
   2  -8   7  107.69   11.20
  -2  -8   7   88.99   11.00
  -2  -8   7   82.39   11.90
   2   8   7   87.69    7.20
  -2  -8   7   68.19   17.10
   2  -8  -7   91.89   14.60
   2  -8  -7   85.69    5.40
  -2  -8   7   94.79    5.60
  -3  -8  -7    0.50    5.50
   3  -8   7    6.60    7.40
   3  -8   7   -0.10    3.90
  -3  -8  -7    1.80    1.90
   3   8   7    6.80    2.70
   3  -8  -7    5.90    7.40
  -3  -8   7    5.60    2.20
   3  -8  -7    4.60    4.60
   3  -8  -7    2.70    2.00
  -3  -8   7    1.40    2.80
  -3  -8   7    7.80    8.50
  -3  -8   7   -1.90    5.40
   4  -8   7   45.90    4.80
   4  -8   7   46.50   15.60
  -4  -8  -7   57.19   11.40
  -4  -8  -7   50.09    8.90
   4  -8   7   44.00   10.60
  -4  -8  -7   48.00    4.90
  -4  -8   7   43.00    4.60
  -4  -8   7   45.90   14.90
  -4  -8   7   48.10    8.40
   4  -8  -7   40.70    8.00
   4   8   7   46.70    5.50
  -4  -8   7   30.20    9.70
   4  -8  -7   43.60   14.60
   5  -8   7   52.39   11.70
  -5  -8  -7   60.99    5.50
   5  -8   7   65.09   17.80
  -5  -8  -7   70.79    9.20
  -5  -8  -7   61.19   14.70
   5  -8   7   66.39    9.00
  -5  -8   7   61.49    8.00
   5  -8  -7   67.79   14.30
  -5  -8   7   73.59   13.90
   5  -8  -7   62.99    8.80
   5   8   7   59.49    6.20
  -5  -8   7   55.49    5.20
   6  -8   7   11.50    7.00
   6  -8   7   33.10   14.20
  -6  -8  -7   10.60    3.00
   6  -8   7   15.00    5.60
  -6  -8   7   11.20    4.70
   6  -8  -7    7.10    6.40
   6  -8  -7   17.70    5.70
  -6  -8   7   15.00   15.00
   6   8   7   12.00    3.30
  -6  -8   7   12.30    3.10
   7  -8   7   73.89    9.30
   7  -8   7   71.49   22.20
   7  -8   7   58.29   12.30
  -7  -8  -7   62.39    5.50
  -7  -8   7   59.59    7.30
   7  -8  -7   61.59   12.60
  -7  -8   7   67.09    5.80
   7   8   7   66.69    6.10
   7  -8  -7   77.99    9.30
  -8  -8  -7    7.00    2.30
   8  -8   7    9.80    4.50
   8  -8   7    8.00    5.00
   8   8   7    7.10    2.40
  -8  -8   7    8.90    2.60
  -8  -8   7   16.00    4.20
   8  -8  -7    8.90    5.60
   8  -8  -7   11.30    4.50
  -9  -8  -7    3.00    2.00
   9  -8   7    9.30    5.30
   9  -8  -7   17.30    4.80
   9  -8  -7   13.90    5.70
  -9  -8   7    7.30    2.30
  10   8  -7    2.00    2.30
 -10  -8  -7    4.70    1.60
  10  -8   7    4.30    3.70
  10  -8  -7    1.80    2.60
 -10  -8   7    1.80    1.50
  10  -8  -7   -1.50    2.00
   0  -9  -7  260.27   10.70
   0  -9   7  242.38   10.90
   0  -9  -7  253.27   27.90
   0  -9   7  266.67   31.10
   0   9   7  245.88   12.80
   0  -9   7  272.67   15.60
   1  -9   7    9.60    6.60
  -1  -9  -7    7.30    2.40
   1  -9   7    1.90    2.60
   1   9  -7    7.20    4.60
  -1   9   7    4.40    2.60
   1   9   7    8.70    3.00
  -1  -9   7   18.40    9.70
   1  -9  -7    8.60    2.40
   1  -9  -7    0.20    6.50
  -1  -9   7    7.50    3.70
  -2   9   7   49.80    6.90
   2  -9   7   48.00   10.40
   2  -9   7   59.89   17.90
   2  -9   7   48.90    5.90
  -2  -9  -7   47.20    4.90
   2   9  -7   48.50    6.30
   2  -9  -7   48.40    4.30
  -2  -9   7   34.40   11.20
   2  -9  -7   61.89   16.60
   2   9   7   58.59    6.30
  -2  -9   7   57.19    7.70
  -2  -9   7   54.19   16.30
  -2  -9   7   53.09    4.50
   3  -9   7   71.69   19.40
   3  -9   7   83.19    7.20
  -3  -9  -7   76.39    9.60
  -3  -9  -7  111.69   17.30
  -3  -9  -7   74.59    6.00
   3  -9   7   66.39   11.90
   3   9   7   81.19    7.00
  -3  -9   7   47.40   12.10
  -3  -9   7   72.49    5.40
  -3  -9   7   62.99   24.50
   3  -9  -7   83.19   18.10
  -3  -9   7   66.69    8.20
  -4  -9  -7   13.80   16.40
  -4  -9  -7   10.10    2.90
   4  -9   7    4.40    5.20
   4  -9   7    6.40    2.20
   4  -9   7    5.70    9.20
  -4  -9  -7   -0.30    3.40
   4  -9  -7   15.70    6.90
   4   9   7    6.70    2.90
  -4  -9   7   10.30    2.80
  -4  -9   7   11.60   10.90
  -4  -9   7    6.10    3.50
  -5  -9  -7    6.20    3.90
  -5  -9  -7    6.60    2.50
   5  -9   7   12.10   13.00
   5  -9   7    7.60    5.80
   5  -9  -7    5.40    5.00
  -5  -9   7    6.60    2.60
   5   9   7    8.30    3.10
   5  -9  -7   11.70    5.50
  -5  -9   7    5.40   12.80
  -5  -9   7    5.30    3.60
  -6  -9  -7    8.10    4.40
   6  -9   7   35.20   18.90
  -6  -9  -7   16.40    3.30
   6  -9   7   14.60    6.90
   6  -9  -7   30.30    9.40
  -6  -9   7   22.50    5.30
  -6  -9   7   19.40    3.60
   6   9   7   20.40    4.20
   6  -9  -7   14.60    5.40
  -7  -9  -7   46.20    4.50
   7  -9   7   44.90   10.10
   7  -9  -7   30.70    3.40
   7   9   7   35.10    4.70
  -7  -9   7   47.20    4.60
   7  -9  -7   33.80    7.10
  -7  -9   7   29.50    6.60
   7  -9  -7   42.60   11.60
  -8  -9  -7   14.30    3.10
   8  -9   7    7.50    5.00
   8  -9  -7    5.30    5.00
  -8  -9   7    6.60    3.00
  -8  -9   7   14.20    3.00
   8   9   7   10.20    2.70
   8  -9  -7   10.50    3.90
   9  -9   7    5.30    4.20
  -9  -9  -7    5.10    1.80
  -9  -9   7    9.80    2.50
   9  -9  -7    1.50    3.30
   9  -9  -7    5.60    3.20
   0 -10  -7  118.69    6.90
   0 -10  -7  112.99   23.20
   0 -10   7  138.39   22.70
   0 -10   7  126.39   10.80
   0  10   7  136.99    9.60
  -1  10   7   24.10    4.70
   1 -10   7   28.90    6.20
  -1 -10  -7   28.70    4.20
   1 -10   7   26.30   12.20
  -1 -10  -7   23.50    6.40
  -1 -10  -7    8.40    8.90
   1 -10  -7   41.60   14.80
  -1 -10   7   46.90   17.30
  -1 -10   7   27.90    3.50
  -1 -10   7   30.80    6.50
   1  10   7   33.60    5.60
   1 -10  -7   32.70    3.60
   2 -10   7   76.49    7.60
   2 -10   7   70.79   20.70
  -2 -10  -7   78.69    6.00
   2 -10   7   70.49   11.80
  -2 -10  -7   67.39    9.20
  -2  10   7   60.99    6.90
  -2 -10   7   73.89    5.20
  -2 -10   7   70.79   19.10
   2 -10  -7   61.39    4.40
   2  10   7   71.49    7.10
   2 -10  -7   66.09   12.80
   2 -10  -7   57.39   18.50
  -2 -10   7   79.09    8.90
   3 -10   7  106.39   21.80
   3 -10   7  105.69   14.60
  -3 -10  -7   92.29   10.70
  -3 -10  -7  104.09    6.90
   3 -10   7  104.39    8.00
  -3 -10   7  117.29   10.70
   3  10   7  111.69    8.60
   3 -10  -7  113.49   14.30
  -3 -10   7  123.09   24.40
  -3 -10   7  109.89    6.60
   4 -10   7   16.10    6.30
  -4 -10  -7   20.80    3.70
  -4 -10  -7   15.10    5.60
   4 -10   7   16.50    2.70
   4  10   7   27.70    5.20
  -4 -10   7  -11.80   17.60
  -4 -10   7   23.00    6.10
  -4 -10   7   28.70    4.00
   4 -10  -7   23.10    8.30
   5 -10   7   16.80    6.60
  -5 -10  -7   15.80    3.40
  -5 -10  -7   16.90    5.30
   5 -10  -7   14.30    4.00
  -5 -10   7   15.80    3.10
   5  10   7   16.90    4.00
  -5 -10   7   17.20    5.00
   5 -10  -7   15.40    6.80
  -6 -10  -7    6.60    2.30
   6 -10   7    2.30    4.70
   6 -10  -7    6.40    5.00
   6  10   7    9.00    2.90
  -6 -10   7    8.60    2.60
   6 -10  -7    4.00    2.30
  -6 -10   7    3.50    3.20
  -7 -10  -7    1.60    1.60
   7 -10   7    3.20    4.00
   7 -10  -7   -0.20    3.30
   7  10   7    2.00    2.00
  -7 -10   7    3.10    2.40
  -7 -10   7    1.00    1.60
   8 -10   7   -2.00    2.30
  -8 -10  -7   -0.80    1.40
  -8 -10   7   -2.40    2.00
   8 -10  -7    3.30    3.30
  -8 -10   7    0.30    1.40
   9 -10   7    6.10    3.30
  -9 -10  -7    2.30    1.20
   9 -10  -7    3.80    3.10
  -9 -10   7    3.70    1.40
   0 -11  -7   17.70    5.50
   0  11   7   37.40    5.10
   0 -11  -7   39.70   16.20
   0 -11   7   29.50    6.00
   0 -11  -7   29.80    3.40
   0 -11   7    7.70   12.40
  -1 -11  -7   88.99    5.80
  -1 -11  -7   59.59    9.10
  -1 -11  -7   70.99    9.30
   1 -11   7  108.69   24.70
  -1 -11  -7   86.19   21.40
   1 -11   7  109.49    9.10
  -1  11   7   85.29    7.60
  -1 -11   7  101.89    9.50
  -1 -11   7   74.49    4.50
   1 -11  -7   66.39   27.10
  -1 -11   7   69.69   23.30
   1  11   7   92.09    7.70
   1 -11  -7   85.39    4.90
   1 -11  -7   78.49    9.40
   1 -11  -7   65.19    9.90
  -2 -11  -7   -4.40    3.60
  -2 -11  -7    1.00    2.50
  -2 -11  -7    6.80   14.50
   2 -11   7    1.80   12.40
   2 -11   7    2.90    2.50
  -2 -11  -7    3.00    2.00
  -2 -11   7   -1.30    2.50
   2 -11  -7    7.50    3.80
   2  11   7    6.70    2.80
   2 -11  -7    8.70    5.00
  -2 -11   7    0.00    1.40
   3 -11   7   11.20    3.00
  -3 -11  -7    4.10    3.20
   3 -11   7    3.00    5.10
  -3 -11  -7    7.50    2.80
   3 -11  -7    4.20    3.10
   3  11   7   14.70    3.80
  -3 -11   7    8.60    4.00
  -3 -11   7   13.20    2.70
   3 -11  -7   16.90    6.80
  -4 -11  -7    2.10    1.90
   4 -11   7   -3.70    3.20
  -4 -11  -7    5.20    3.40
   4 -11  -7    2.60    2.70
  -4 -11   7    2.10    3.00
   4 -11  -7    6.10    5.10
   4  11   7    3.40    2.20
  -4 -11   7    6.60    2.30
  -5 -11  -7    7.70    4.90
  -5 -11  -7    0.60    1.70
   5 -11   7    2.10    3.40
   5  11   7    2.20    2.00
  -5 -11   7   -0.60    2.00
   5 -11  -7    2.70    3.10
   5 -11  -7    1.60    1.90
  -5 -11   7    2.30    1.80
  -6 -11  -7    3.30    2.90
  -6 -11  -7    1.60    1.80
   6 -11   7    1.50    3.00
   6 -11  -7    0.60    3.10
  -6 -11   7   -0.40    2.20
   6  11   7    0.80    1.90
  -6 -11   7    1.60    1.70
  -7 -11  -7   10.10    2.20
   7 -11   7   -1.40    2.70
  -7 -11   7    3.90    2.10
  -7 -11   7    5.80    1.80
   7 -11  -7    6.00    4.40
   7  11   7    7.70    2.30
   0 -12  -7    1.40    3.50
   0  12   7    3.30    2.40
   0 -12   7    4.60    3.10
   0 -12  -7    6.50    3.00
   0 -12  -7    1.80    1.50
   1 -12   7   22.20    4.60
  -1 -12  -7   23.00    5.30
  -1  12   7   18.80    3.20
  -1 -12  -7   21.00    3.10
  -1 -12   7   21.20    4.90
   1 -12  -7    9.80    4.40
   1 -12  -7   12.10    3.80
   1  12   7   17.20    3.60
   2 -12   7   36.00    4.50
  -2 -12  -7   37.00    3.70
  -2 -12  -7   22.20    5.70
  -2 -12   7   37.40    6.30
   2  12   7   33.30    4.60
   2 -12  -7   17.00    5.90
   2 -12  -7   22.60    5.30
   3 -12   7   -0.90    1.50
  -3 -12  -7    6.40    3.70
  -3 -12  -7    1.40    1.50
  -3 -12   7    3.20    3.00
   3  12   7    0.80    2.20
  -3 -12   7    1.70    1.50
   3 -12  -7    1.20    3.90
   3 -12  -7    0.30    2.30
  -4 -12  -7   -0.20    1.40
  -4 -12  -7    2.20    2.50
  -4 -12   7   -0.10    1.30
   4 -12  -7   -1.60    1.70
   4  12   7    2.90    2.10
  -4 -12   7    2.80    2.40
   5 -12   7    9.20    3.30
  -5 -12  -7   11.80    2.40
  -5 -12  -7    5.10    2.60
   5 -12  -7    6.00    3.80
   5 -12  -7    5.70    1.50
  -5 -12   7    4.20    1.50
  -5 -12   7    7.90    2.90
   5  12   7    7.80    2.60
  -6 -12  -7    5.70    2.70
   6 -12   7    1.70    2.40
  -6 -12  -7    7.80    1.90
   6 -12  -7    6.10    3.50
  -6 -12   7    8.70    2.40
   6  12   7    5.90    2.10
  -6 -12   7    6.10    1.50
   0 -13  -7    0.50    2.80
   0  13   7    0.10    1.90
   0 -13   7    4.00    2.80
   1 -13   7   14.10    2.90
  -1 -13  -7   18.50    4.80
   1  13   7   20.30    3.50
  -1 -13   7    9.60    3.20
   1 -13  -7   20.60    4.80
  -2 -13  -7    3.40    2.70
   2 -13   7    0.50    1.10
  -2 -13  -7    1.00    1.00
   2 -13  -7   -0.50    2.50
   2 -13  -7    0.50    2.30
  -2 -13   7    1.30    2.10
   2  13   7   -1.30    1.70
  -3 -13  -7    4.00    1.20
  -3 -13  -7   -0.80    2.20
   3  13   7    1.60    1.80
   3 -13  -7    0.50    2.30
   3 -13  -7    0.30    1.60
  -3 -13   7    2.90    2.10
  -4 -13  -7    2.70    2.10
  -4 -13  -7    2.70    1.10
   4  13   7    0.50    1.60
   4 -13  -7    0.40    1.00
  -4 -13   7    2.70    1.80
   4 -13  -7    0.20    2.60
   0   0   8   13.60    2.60
   0   0  -8   14.10    2.90
   0   0   8    7.60    3.30
   0   0   8   16.30    4.50
  -1   0  -8  190.58    8.80
  -1   0   8  178.98   16.60
  -1   0  -8  165.08   16.50
  -1   0   8  194.88   10.30
   1   0  -8  197.38   18.80
   1   0   8  178.08   13.00
  -1   0   8  183.88   10.30
   1   0   8  144.69   13.80
  -2   0  -8  373.06   13.60
  -2   0   8  397.66   27.00
  -2   0   8  337.77   25.20
  -2   0   8  369.16   16.70
   2   0   8  388.16   21.20
   2   0   8  374.26   27.50
   2   0  -8  396.86   28.10
  -3   0  -8 1947.21   51.09
  -3   0   8 1876.81   52.89
   3   0   8 1965.70   55.99
  -3   0   8 1842.32   49.99
   3   0   8 1896.01   59.69
   3   0   8 1832.22   51.49
  -3   0   8 1941.81   70.39
   3   0  -8 1895.91   73.69
  -4   0   8    3.40    2.90
   4   0  -8    7.30    5.20
   4   0   8    2.10    2.60
  -4   0   8    2.60    2.60
   4   0   8    3.10    2.40
   4   0   8    3.20    4.10
  -4   0  -8    3.70    2.20
  -4   0   8    3.60    5.00
  -5   0   8  313.17   19.60
  -5   0   8  302.77   20.90
   5   0   8  321.97   24.10
  -5   0  -8  289.07   17.60
  -6   0  -8   35.70    8.40
  -6   0   8   36.70    9.00
  -6   0   8   34.90    7.60
   6   0   8   46.70    9.20
   7   0   8   90.69    8.80
   7   0   8   92.09   11.30
  -7   0  -8   91.59   13.20
  -7   0  -8  112.89   13.70
  -7   0   8   79.49   11.50
   7   0  -8   87.99    8.30
  -7   0   8   88.59    5.70
  -8   0   8   17.90    3.30
   8   0   8   15.00    4.80
   8   0   8   21.50    6.90
  -8   0  -8   36.20    8.50
  -8   0   8   15.90    6.50
   8   0  -8   21.00    5.70
  -8   0  -8   32.50   12.00
  -9   0   8    0.90    2.10
   9   0  -8    0.50    3.70
  -9   0  -8   12.10    9.50
   9   0   8    3.30    3.90
   9   0   8   -0.20    3.70
 -10   0   8   29.20    4.10
  10   0   8   32.40    6.00
 -11   0   8   -3.10    1.90
  11   0  -8    1.40    2.90
  11   0   8   -0.70    4.00
  12   0  -8   -0.10    2.60
  13   0  -8    0.10    1.60
   0   1  -8   79.39   11.10
   0  -1  -8   73.29    6.40
   0   1   8   74.39    6.30
   0  -1   8   73.59    9.70
   0  -1   8   78.69    8.20
   0  -1   8   82.09    4.80
   0  -1  -8   50.49   17.80
  -1   1   8  571.74   20.90
   1  -1   8  566.84   27.20
  -1  -1  -8  570.04   20.80
  -1  -1  -8  539.65   33.30
  -1   1   8  578.84   32.60
   1  -1   8  593.74   25.90
  -1  -1   8  570.94   18.70
  -1  -1   8  577.64   22.20
   1   1   8  600.74   19.40
  -1  -1   8  577.94   31.00
   1   1   8  556.04   24.10
   1  -1  -8  564.44   34.60
  -1   1  -8  587.84   30.30
  -1   1  -8  563.14   13.90
  -1  -1   8  532.25   21.10
   1   1   8  584.84   31.40
   1  -1  -8  571.44   21.60
  -2   1   8  222.48   20.90
   2   1  -8  242.68   22.10
  -2  -1  -8  222.78   12.10
   2  -1   8  232.88   16.90
   2  -1   8  232.88   15.60
  -2   1   8  242.88   14.00
  -2  -1   8  248.38   12.30
   2   1   8  252.07   19.70
   2  -1  -8  265.87    9.80
  -2  -1   8  298.47   22.90
   2  -1  -8  251.97   14.70
  -2   1  -8  254.37   18.20
  -2  -1   8  270.67   13.50
  -2   1  -8  261.17    8.20
  -2  -1   8  272.67   14.40
   2  -1  -8  274.07   24.30
   2   1   8  252.77   16.80
  -3   1   8 1142.99   38.30
  -3   1   8 1147.19   34.50
   3   1  -8 1174.38   55.69
  -3   1   8 1171.88   52.89
   3  -1   8 1167.28   44.30
  -3  -1  -8 1132.39   34.60
   3  -1   8 1119.29   34.50
  -3  -1   8 1173.38   52.09
  -3  -1   8 1229.78   38.30
  -3  -1   8 1172.58   36.60
   3   1   8 1165.78   45.60
   3   1   8 1160.08   40.40
  -3   1  -8 1167.68   41.60
   3  -1  -8 1151.28   56.19
  -3   1  -8 1145.19   28.60
  -3  -1   8 1146.59   29.40
  -4   1   8  241.38   13.90
  -4   1   8  235.78   16.70
   4  -1   8  207.28   18.40
  -4  -1  -8  224.48   14.50
   4   1  -8  269.07   27.80
  -4   1   8  216.38   22.30
  -4   1  -8  236.28   11.70
  -4  -1   8  235.88   15.00
   4   1   8  248.58   18.80
   4  -1  -8  199.58   21.90
   4   1   8  241.48   16.00
  -4  -1   8  255.37   17.20
  -4  -1   8  238.18   23.60
  -5   1   8  688.43   27.20
   5  -1   8  733.23   38.00
  -5   1   8  721.83   39.50
  -5  -1   8  674.23   29.20
  -5   1  -8  710.63   26.60
  -5  -1   8  693.73   33.60
   5   1   8  687.23   29.60
  -6  -1  -8  161.08   16.10
  -6   1   8  164.28   16.70
   6  -1   8  159.68   14.40
   6  -1   8  167.98   18.90
  -6   1   8  167.18   13.30
   6   1   8  158.08   13.80
  -6  -1   8  140.69    7.70
  -6  -1   8  176.78   17.60
  -6   1  -8  177.88   14.40
  -6  -1   8  149.09   13.80
  -7   1   8  144.39    7.50
   7  -1   8  152.58   10.20
  -7   1   8  132.69   13.40
  -7  -1  -8  165.68   17.10
   7  -1   8  150.08   15.10
  -7   1   8  140.19   22.90
   7   1   8  134.39   13.70
  -7   1  -8  165.58   16.30
  -7  -1   8  160.38   15.50
  -7  -1   8  136.19    7.20
  -7   1  -8  121.89   14.60
   7  -1  -8  148.69   10.80
   7  -1  -8  128.29   12.60
   7   1   8  165.58   11.60
  -7  -1   8  142.19   27.10
  -8   1   8   72.89    5.50
  -8   1   8   75.29   12.10
  -8  -1  -8   66.69   13.80
   8  -1   8   64.99    7.50
   8   1  -8   73.49    8.30
   8  -1   8   75.99   11.20
   8  -1  -8   61.99    8.10
   8   1   8   76.59    8.50
  -8  -1   8   66.29    5.90
  -8  -1   8   74.39   13.30
  -8   1  -8   74.49   13.50
  -9   1   8    2.60    2.00
   9  -1   8   -0.20    3.50
  -9  -1  -8   18.60    9.20
   9   1  -8   -0.40    2.80
   9  -1   8    5.20    4.70
  -9  -1   8  -17.00    9.90
   9  -1  -8   -4.60    2.70
  -9  -1   8   -1.70    1.80
   9   1   8    5.30    3.80
  10   1  -8   -0.20    2.70
  10  -1   8    1.70    4.20
 -10   1   8   -2.10    2.10
  10  -1   8    5.70    3.30
 -10  -1   8    1.60    2.00
  10  -1  -8    1.80    3.40
  10   1   8   -3.60    3.50
  11  -1   8   11.10    3.60
  11   1  -8   14.60    4.70
  11  -1  -8   13.00    4.80
 -11  -1   8   12.50    3.20
  12   1  -8    2.80    2.50
  12  -1  -8    0.80    3.00
   0  -2   8  450.95   22.20
   0   2  -8  435.56   27.80
   0  -2  -8  422.66   19.00
   0  -2   8  448.46   11.40
   0  -2   8  428.36   25.30
   0   2   8  444.86   18.10
   0   2   8  444.66   30.10
   0  -2  -8  387.56   30.90
  -1  -2  -8   50.39    6.10
  -1   2   8   44.80   10.10
   1  -2   8   42.10    7.60
   1  -2   8   73.19    9.20
  -1   2   8   51.49    6.40
  -1  -2  -8   55.79   13.90
  -1   2  -8   50.19    9.10
   1  -2  -8   43.90    6.30
   1   2   8   60.69   11.10
   1   2   8   48.10    5.60
  -1  -2   8   49.80    6.20
  -1  -2   8   47.90    9.40
   1  -2  -8   30.60    8.40
  -1  -2   8   45.20    6.60
  -1  -2   8   54.79    4.90
  -2  -2  -8   15.40    4.10
   2  -2   8    7.10    3.10
  -2   2   8    9.70    3.70
   2   2  -8    8.60    4.40
  -2   2   8    9.80    5.80
   2  -2   8    3.80    3.80
  -2  -2   8    2.70    3.20
  -2  -2   8    5.30    2.80
   2  -2  -8    7.80    2.80
   2  -2  -8   13.30    7.80
   2   2   8    3.10    3.00
  -2   2  -8    6.10    4.10
  -2  -2   8    8.40    2.80
   3  -2   8   42.70    9.60
  -3  -2  -8   43.30    6.90
  -3   2   8   56.29    7.80
   3  -2   8   58.39    7.50
  -3  -2   8   74.89   13.70
  -3  -2   8   68.79    8.00
   3   2   8   68.39   10.00
   3   2   8   64.49   13.30
  -3   2  -8   62.59   12.50
   3  -2  -8   57.19    8.50
  -3  -2   8   68.09    7.20
   3  -2  -8   54.39   12.50
  -3  -2   8   71.99    8.10
  -4   2   8  198.88   15.90
  -4   2   8  210.98   23.00
   4  -2   8  200.48   18.50
  -4  -2  -8  183.68   14.60
   4  -2  -8  182.68   25.30
   4   2   8  204.28   17.50
  -4   2  -8  200.98    8.90
  -4  -2   8  218.98   23.00
  -4  -2   8  195.38   11.80
  -4   2  -8  198.88    9.00
  -4  -2   8  203.28   15.20
   4   2   8  191.38   20.90
  -4  -2   8  198.68   14.50
  -5   2   8   97.69   12.50
   5  -2   8   94.79   11.30
   5  -2   8  102.39   14.80
   5   2   8  122.39   18.00
  -5  -2   8  114.19   11.60
  -5   2  -8  115.29    8.90
  -5  -2   8  104.39   12.90
  -5  -2   8  100.79    7.30
  -6  -2  -8   74.49   11.00
   6  -2   8   68.09   12.10
   6  -2   8   73.99   15.00
  -6   2   8   62.79   12.80
  -6   2   8   69.39    8.00
  -6  -2   8   62.49    9.20
  -6   2  -8   65.69    8.10
   6  -2  -8   57.29    6.70
  -6  -2   8   56.19    4.50
  -6  -2   8   53.39   11.80
   7  -2   8   96.99   18.70
  -7  -2  -8   85.99   13.40
  -7   2   8   89.19    5.80
   7  -2   8   83.69    8.50
  -7   2   8   99.89   16.40
   7  -2   8   92.09   12.20
   7  -2  -8   86.19   10.20
  -7  -2   8   98.39   20.10
  -7  -2   8   95.59    6.10
  -7   2  -8   86.79   12.70
   7  -2  -8   89.29    9.10
  -7   2  -8   97.19   12.50
  -7  -2   8   80.79   15.00
   8  -2   8   16.20    5.20
   8  -2   8   12.00    6.30
  -8  -2  -8    0.20    7.00
  -8   2   8   15.10    3.00
  -8  -2   8   13.20    3.10
  -8  -2   8    4.40    5.70
   8   2   8   25.90    5.80
   8  -2  -8   15.70    5.10
   8  -2  -8   17.90    6.20
  -9   2   8   11.60    2.90
   9   2  -8   13.80    5.10
   9  -2   8   12.20    3.90
   9  -2   8   19.30    7.50
  -9  -2   8   14.40    3.30
   9   2   8    4.70    4.10
   9  -2  -8    3.80    4.60
   9  -2  -8   14.70    5.20
 -10   2   8   12.20    2.90
  10   2  -8    3.00    3.70
  10  -2   8    3.50    4.60
  10  -2   8    3.60    3.20
 -10  -2   8    5.00    2.30
  10   2   8   15.00    4.80
  10  -2  -8    6.60    4.10
  11  -2   8   -0.60    2.30
  11   2  -8   -1.50    2.40
 -11  -2   8   -1.70    1.60
  11  -2  -8    0.10    2.80
  12   2  -8    5.60    3.60
  12  -2   8    7.90    3.60
 -12  -2   8    5.90    2.00
  12  -2  -8    4.30    4.20
   0  -3   8  569.84   12.60
   0  -3   8  577.04   31.20
   0   3   8  594.74   23.50
   0  -3  -8  589.44   25.50
   0   3  -8  562.74   33.20
   0   3   8  606.04   39.40
   0  -3   8  566.64   13.80
   0  -3   8  601.04   23.60
   0  -3   8  553.74   27.90
  -1  -3  -8  150.08   12.10
   1   3  -8  176.08   19.60
   1  -3   8  153.58   14.50
  -1   3   8  173.38   20.30
   1  -3   8  156.18   14.40
  -1   3   8  173.08   12.00
  -1  -3   8  134.89   12.50
   1   3   8  115.39   13.70
  -1   3  -8  155.18   16.00
   1  -3  -8  127.39   19.50
  -1  -3   8  141.29    8.10
   1   3   8  128.79   10.40
  -1  -3   8  139.99   11.00
  -1  -3   8  142.19   15.80
   1   3   8  110.19   16.00
   2  -3   8   40.00    9.30
   2  -3   8   44.70    7.70
  -2  -3  -8   48.80    7.10
  -2   3   8   51.19   12.90
   2   3  -8   56.79   14.00
  -2   3   8   40.60    6.60
   2   3   8   30.10   10.70
  -2  -3   8   41.50    5.30
  -2  -3   8   39.60   10.50
  -2  -3   8   37.90    6.20
   2   3   8   46.30    9.20
  -2   3  -8   30.10    7.10
   2  -3  -8   49.99    5.60
   2  -3  -8   44.20    7.90
  -3   3   8   64.29    8.60
  -3   3   8   85.79   15.20
   3   3  -8   82.89   17.30
   3  -3   8   63.99   11.00
   3  -3   8   74.19    7.30
   3  -3  -8   54.09   14.60
  -3  -3   8   71.99   10.30
  -3  -3   8   97.59   14.70
  -3   3  -8   73.69    9.60
   3  -3  -8   79.29    7.40
  -3  -3   8   76.39    8.70
   3  -3  -8   56.49    6.10
   3   3   8   84.09   15.80
   4  -3   8  183.38   18.70
  -4   3   8  201.68   16.50
   4   3  -8  213.58   26.80
   4   3   8  182.48   24.10
  -4  -3   8  203.78   15.90
   4  -3  -8  188.98   12.10
  -4  -3   8  189.88   24.60
  -4  -3   8  176.68   15.30
  -4  -3   8  190.58   14.70
   5  -3   8   89.59   13.70
  -5  -3  -8   91.99   11.90
  -5   3   8   92.99   12.20
   5  -3   8  113.29   11.90
   5   3   8   43.20   17.00
  -5  -3   8   77.49   11.00
  -5  -3   8   83.09   10.40
  -5  -3   8   81.79    5.00
  -5  -3   8   66.89   10.20
   5   3   8   72.89    5.60
  -5   3  -8   77.69    5.70
  -6  -3  -8   30.90    8.60
   6  -3   8   33.40    9.00
   6  -3   8   32.70   11.50
  -6   3   8   28.50    3.10
  -6   3   8   29.90    9.50
  -6  -3   8   10.60    6.60
  -6  -3   8   29.10    7.30
  -6   3  -8   23.60    6.50
   6   3   8   25.90    3.00
   6  -3  -8   33.40    8.10
   6  -3  -8   19.70    5.20
  -6  -3   8   21.00    3.00
   7  -3   8   13.50    8.20
   7  -3   8    8.80    5.60
  -7   3   8   14.70    2.70
   7  -3   8   11.50    4.20
  -7  -3   8   10.20    4.60
  -7   3  -8   16.60    5.80
  -7  -3   8    8.00    2.50
  -7  -3   8    5.00    8.10
   7  -3  -8    4.20    4.70
   7   3   8    3.90    1.80
   7  -3  -8   12.90    4.60
  -8   3   8    6.00    2.70
   8  -3   8    4.60    5.60
   8  -3   8    4.90    4.20
  -8  -3  -8   -2.70    5.80
   8  -3  -8    4.50    5.10
  -8  -3   8    5.20    2.30
  -8  -3   8    1.40    6.00
   8  -3  -8    7.40    4.10
   8   3   8   -9.00    6.20
   9  -3   8   81.89   12.60
  -9   3   8   82.79    5.90
   9  -3   8   89.19    9.10
   9  -3  -8   88.59    9.70
   9  -3  -8   83.09   10.70
   9   3   8   68.19    8.50
  -9  -3   8   87.29    6.40
  10   3  -8   33.80    6.90
  10  -3   8   41.80   10.20
  10  -3   8   36.40    6.70
  10  -3  -8   37.30    7.70
 -10  -3   8   40.10    4.50
  11  -3   8   15.80    6.60
  11   3  -8   11.10    4.10
  11  -3   8   18.20    5.60
  11  -3  -8    9.50    4.10
 -11  -3   8   13.60    4.60
  12   3  -8   -0.30    2.10
  12  -3   8    7.60    3.00
  12  -3  -8    8.40    3.20
 -12  -3   8    3.70    1.70
   0  -4   8   78.19    3.70
   0   4   8   93.79   14.50
   0  -4   8   77.49    8.30
   0   4   8   83.29    8.80
   0  -4   8   88.19   13.30
   0   4   8   84.99   15.20
   0   4  -8   74.99   14.20
   0  -4   8   83.59   11.50
   0  -4   8   80.49    3.80
   1  -4   8  728.23   36.40
  -1   4   8  745.23   29.70
   1  -4   8  742.13   37.00
   1   4  -8  689.03   43.70
  -1   4   8  684.83   38.80
   1   4   8  762.82   50.69
  -1  -4   8  729.43   22.30
  -1  -4   8  765.12   42.00
   1   4   8  703.33   39.50
  -1   4  -8  702.23   39.20
  -1  -4   8  726.43   28.60
  -1  -4   8  705.23   33.90
   2   4  -8  221.88   26.00
   2  -4   8  226.48   19.90
  -2   4   8  207.28   15.30
  -2   4   8  210.28   21.80
  -2   4   8  201.38   26.50
   2  -4   8  218.38   17.90
  -2   4  -8  193.18   18.60
  -2  -4   8  194.68   16.60
  -2  -4   8  212.38   23.30
  -2  -4   8  198.38   14.90
   2  -4  -8  195.78   10.90
   2   4   8  207.38   21.10
   2   4   8  199.28   27.30
   3  -4   8  622.24   26.90
  -3   4   8  648.64   30.20
   3  -4   8  627.44   36.10
  -3   4   8  677.53   47.50
   3   4  -8  647.64   48.60
   3  -4  -8  646.24   23.80
   3   4   8  643.24   49.90
   3   4   8  592.64   37.60
  -3  -4   8  634.24   31.50
  -3  -4   8  667.23   29.20
  -3   4  -8  662.33   30.80
   3  -4  -8  613.44   20.00
   4   4  -8   67.29   17.40
   4  -4   8  100.89   10.80
  -4   4   8  112.49   12.90
   4  -4   8  108.19   15.70
  -4  -4  -8   98.29   11.70
  -4  -4   8   92.99    5.40
   4   4   8  111.69    6.20
  -4  -4   8  117.79   23.00
  -4  -4   8  103.09   12.10
  -4  -4   8  106.59   11.50
   4   4   8   73.69   21.00
  -5  -4  -8  243.68   20.00
  -5   4   8  244.68   20.60
   5  -4   8  235.98   13.30
   5  -4   8  255.67   18.90
  -5  -4   8  229.68   18.50
   5  -4  -8  249.88   15.40
   5   4   8  241.88   10.00
  -5  -4   8  246.98   19.10
  -5  -4   8  239.98    9.60
   6  -4   8   60.99    7.20
   6  -4   8   58.59   14.00
  -6   4   8   60.89   16.40
   6  -4   8   73.79   10.90
  -6  -4  -8   48.00    6.00
  -6   4   8   54.79    4.40
  -6  -4  -8   51.89   15.40
  -6  -4   8   52.09    4.60
  -6  -4   8   55.09   13.30
  -6  -4   8   42.00   10.50
   6  -4  -8   57.89    7.00
   6   4   8   55.39    4.50
   6  -4  -8   63.79    9.30
  -6   4  -8   55.69    8.70
  -6  -4   8   52.09    7.40
   7  -4   8   32.10   10.50
  -7  -4  -8   21.80    6.90
   7  -4   8   10.00    6.80
  -7  -4  -8   20.10    3.50
  -7   4   8   17.20    3.10
   7  -4  -8   19.60    6.20
  -7  -4   8   21.70    7.70
  -7  -4   8   19.70    3.40
   7  -4  -8   21.00    9.40
  -8   4   8  181.48    8.60
   8  -4   8  184.78   13.20
   8  -4   8  187.98   19.00
  -8  -4  -8  151.48    8.00
  -8  -4  -8  164.98   20.50
  -8  -4   8  182.78    9.40
   8  -4  -8  178.78   17.00
   8   4   8  170.88    7.90
  -8  -4   8  176.38   20.00
   8  -4  -8  173.08   13.20
   9  -4   8   30.00    6.60
   9  -4   8   19.30    8.00
   9  -4  -8   25.40    7.50
   9  -4  -8   25.40    7.00
  -9  -4   8   33.80    5.00
  10   4  -8   33.80    7.00
  10  -4   8   32.30    9.40
  10  -4   8   37.90    7.20
  10  -4  -8   24.50    6.90
  10  -4  -8   31.90    7.20
 -10  -4   8   34.00    4.40
  11  -4   8    3.30    3.90
  11   4  -8    2.60    2.70
  11  -4   8    3.40    2.60
  11  -4  -8   -0.40    2.70
 -11  -4   8    2.10    1.90
  11  -4  -8    5.20    3.20
  12   4  -8   10.00    3.00
  12  -4  -8   12.00    3.70
 -12  -4   8   12.20    2.10
   0  -5   8   53.39    7.70
   0   5   8   52.09    7.60
   0   5   8   50.09   12.40
   0   5   8   38.80   16.90
   0  -5   8   50.59    4.10
   0   5  -8   64.99   14.50
   0  -5   8   36.10    9.40
   0  -5   8   49.50   11.50
  -1   5   8  127.59   12.30
  -1   5   8  101.39   21.60
   1  -5   8  109.39   15.00
  -1   5   8  121.39   18.50
   1   5  -8   80.29   17.00
   1  -5   8   86.79   14.70
  -1   5  -8  122.09   17.60
  -1  -5   8  141.49   15.80
   1   5   8  117.19   18.40
  -1  -5   8  129.49   11.80
  -1  -5   8  125.39    9.00
  -1  -5   8  123.99   19.20
   1   5   8  147.59   27.00
  -2   5   8   12.50    6.30
   2  -5   8   21.90    7.60
   2   5  -8    7.10   11.40
  -2   5   8   16.90   11.50
  -2  -5  -8   13.00    4.30
   2  -5  -8   10.30    3.60
  -2  -5   8   13.90    4.70
   2   5   8    9.00   12.00
  -2  -5   8   21.20    9.30
  -2  -5   8   23.00    5.90
  -2  -5   8   19.70    7.60
  -2   5  -8   17.60    8.80
   2   5   8   14.20    7.70
   3   5  -8   -4.80   11.60
  -3  -5  -8   17.70    5.80
   3  -5   8   20.60    7.20
   3  -5   8   22.80    9.20
  -3   5   8   10.30    9.10
  -3   5   8   24.50    7.10
  -3  -5   8   18.60    5.80
  -3  -5   8   19.10    2.50
   3   5   8   21.40   16.10
   3  -5  -8   26.30    8.90
  -3   5  -8    5.00    7.10
  -3  -5   8   25.10   13.20
  -3  -5   8   11.10    5.70
   3   5   8   22.10    3.00
   4  -5   8  250.47   18.80
  -4   5   8  273.17   21.00
  -4  -5  -8  225.58    9.90
  -4   5   8  230.88    9.40
   4  -5   8  227.68   13.60
  -4  -5  -8  270.07   20.60
  -4  -5   8  279.17   22.20
  -4  -5   8  254.37   19.00
  -4  -5   8  260.87   14.60
   4  -5  -8  260.77   13.80
  -4  -5   8  237.78    9.40
   4   5   8  257.87   10.90
  -5   5   8    2.60    1.70
   5  -5   8   10.70    6.40
  -5   5   8   -0.10    4.70
   5  -5   8    5.70    3.10
  -5  -5  -8    8.60    4.40
   5  -5   8    2.00    4.50
  -5  -5  -8    2.50    1.70
  -5  -5   8    2.30    1.80
  -5  -5   8   -3.90    5.30
   5   5   8    2.80    2.00
  -5  -5   8    0.70    2.60
  -5  -5   8   -1.20    2.50
   5  -5  -8    5.30    3.20
   6  -5   8   22.40   10.50
   6  -5   8   14.00    5.40
   6  -5   8   10.40    7.50
  -6   5   8   17.40    3.30
  -6  -5  -8    3.00    5.20
  -6  -5  -8   11.10    2.90
  -6  -5   8   18.30    8.20
  -6  -5   8   15.40    4.80
  -6  -5   8   18.40    9.20
  -6  -5   8   26.30    4.90
   6  -5  -8   21.60    5.80
   6  -5  -8   18.90    7.40
  -6  -5   8   22.70    7.40
   6   5   8   18.40    3.40
   7  -5   8    8.90    4.30
  -7   5   8   10.50    2.80
  -7  -5  -8    7.90    2.60
  -7  -5  -8   12.90    7.80
   7  -5   8    6.00    6.30
   7  -5   8    8.60    9.40
  -7  -5   8   -6.00    5.60
   7  -5  -8    4.60    4.70
  -7  -5   8    9.70    3.00
   7   5   8   12.20    2.70
  -7  -5   8   11.50    3.90
   7  -5  -8   18.10    5.80
  -8  -5  -8   43.00    4.30
   8  -5   8   52.19    9.00
   8  -5   8   39.50   11.40
  -8   5   8   40.60    4.60
   8  -5   8   35.60   13.60
  -8  -5   8   46.80    5.10
   8  -5  -8   48.90    9.10
   8  -5  -8   42.60   10.40
   8   5   8   43.50    4.30
   9  -5   8    3.20    4.80
   9  -5   8    5.00    3.90
  -9  -5  -8    0.40    1.80
  -9   5   8    4.60    2.20
   9  -5  -8    2.40    3.60
   9  -5  -8    4.90    3.70
  -9  -5   8    5.10    2.60
  10   5  -8    7.00    3.70
 -10  -5  -8    5.50    1.90
  10  -5   8    3.40    3.50
  10  -5   8    2.90    4.80
 -10  -5   8    9.80    2.80
  10  -5  -8    6.00    3.80
  10  -5  -8    6.20    4.00
  11  -5   8    5.60    2.90
  11   5  -8    5.50    3.20
  11  -5   8    2.00    3.60
 -11  -5   8    2.50    1.60
  11  -5  -8   -0.50    2.70
  11  -5  -8    2.30    2.40
  12   5  -8    3.10    2.00
 -12  -5   8    4.50    1.70
  12  -5  -8    5.40    2.50
   0  -6   8   76.09    6.40
   0  -6   8   85.09    7.40
   0  -6   8   61.39   16.50
   0  -6  -8   84.59    5.50
   0  -6   8   89.19   10.10
   0   6   8   91.49   10.90
   0   6   8   80.19   15.70
   0  -6  -8   81.09    8.30
   0  -6   8   82.59   16.90
  -1  -6  -8  373.76   12.90
  -1  -6  -8  394.36   20.90
  -1   6   8  415.96   43.40
   1  -6   8  372.56   15.80
   1  -6   8  445.46   45.80
  -1   6   8  409.66   24.50
   1  -6   8  401.16   31.20
   1  -6  -8  342.57   12.30
   1   6   8  364.46   14.10
  -1  -6   8  361.76   16.80
  -1  -6   8  398.96   29.90
  -1  -6   8  387.76   22.20
   1  -6  -8  372.36   16.20
  -1  -6   8  398.06   37.00
   1   6   8  313.87   45.50
  -1  -6   8  357.76   18.10
  -1  -6   8  382.76   13.00
  -2   6   8  171.98   16.30
   2  -6   8  197.18   10.30
  -2  -6  -8  176.78   14.90
   2  -6   8  187.08   22.30
  -2  -6  -8  186.78    8.60
  -2   6   8  173.98    8.30
  -2  -6   8  181.68   15.30
  -2  -6   8  204.38   16.10
   2  -6  -8  226.08   19.20
   2   6   8  167.98   41.80
  -2  -6   8  178.08   40.60
  -2  -6   8  201.18   20.90
  -2  -6   8  189.28    8.90
  -2  -6   8  195.08   18.10
   2  -6  -8  185.78    8.00
   3  -6   8   83.99   10.50
   3  -6   8  103.09   16.30
  -3  -6  -8   94.29   11.50
   3  -6   8   79.29    6.20
  -3   6   8   93.39   12.30
  -3  -6  -8   89.39    5.80
   3  -6   8   80.89    8.10
  -3   6   8   84.99    5.30
   3  -6  -8   60.39   11.90
  -3  -6   8   96.99   14.80
   3   6   8   86.69    6.30
   3  -6  -8   83.29    5.20
  -3  -6   8   86.69    5.20
  -3  -6   8   80.39   10.60
   3  -6  -8   76.99    7.90
  -3  -6   8   82.19    8.20
  -4  -6  -8   65.59   10.50
   4  -6   8   69.69   17.60
   4  -6   8   62.59    4.70
  -4  -6  -8   72.29    5.40
  -4   6   8   66.49    4.90
   4  -6   8   73.89    8.10
   4  -6   8   70.49   10.30
  -4   6   8   71.49   14.00
   4  -6  -8   52.29    7.50
   4   6   8   67.09    5.70
   4  -6  -8   67.09   10.70
  -4  -6   8   62.39    7.20
  -4  -6   8   64.09    4.80
  -4  -6   8   61.09   10.20
  -5   6   8   24.10    9.90
  -5  -6  -8   22.20    7.60
   5  -6   8   22.00   11.00
  -5  -6  -8   25.30    3.60
  -5   6   8   23.60    3.30
   5  -6   8   20.00    7.80
   5  -6   8   25.40    6.20
  -5  -6   8   23.00    3.80
  -5  -6   8   29.30   10.10
   5  -6  -8   34.60    6.50
  -5  -6   8   32.30    6.30
  -5  -6   8   27.40    8.40
   5   6   8   17.70    3.60
  -6  -6  -8    2.50    5.50
   6  -6   8    1.10    7.00
   6  -6   8    4.80    5.60
   6  -6   8    6.60    4.20
  -6  -6  -8    4.40    2.40
   6  -6  -8    5.50    5.10
  -6  -6   8    3.20    5.20
  -6  -6   8    6.40    2.40
   6  -6  -8    4.30    3.90
   6   6   8    6.60    2.30
  -6  -6   8   -4.20    8.40
  -7   6   8   23.80    3.70
  -7  -6  -8   23.10    3.90
   7  -6   8   17.50    8.10
  -7  -6  -8   27.00   10.30
   7  -6   8   24.90    6.20
   7  -6   8   19.20   10.40
   7   6   8   22.10    3.90
  -7  -6   8   22.90    4.00
  -7  -6   8    7.30    8.20
   7  -6  -8   26.60    8.90
  -7  -6   8   27.30    4.90
   7  -6  -8   14.60    5.50
   8  -6   8   53.59   11.20
   8  -6   8   46.70   11.20
   8  -6   8   59.99   18.10
   8  -6  -8   56.79    9.50
   8  -6  -8   47.20   10.80
  -8  -6   8   55.69    6.10
   8   6   8   57.49    5.10
  -9  -6  -8    4.40    1.90
   9  -6   8    3.90    5.60
   9  -6   8    8.10    4.20
  -9  -6   8    8.70    2.90
   9  -6  -8    0.60    3.00
   9  -6  -8    4.40    4.10
  10  -6   8   21.70    5.00
  10  -6   8   12.10    6.10
 -10  -6  -8   15.80    2.60
  10  -6  -8   18.10    4.90
 -10  -6   8   13.20    2.90
  10  -6  -8   14.70    5.50
  11  -6   8    2.20    3.30
  11   6  -8    2.00    2.50
 -11  -6   8    3.20    1.60
  11  -6  -8    1.20    2.40
  11  -6  -8   -0.20    2.40
   0  -7   8  153.48   10.70
   0  -7   8  162.98   21.40
   0   7   8  156.48    9.10
   0  -7   8  153.68    6.60
   0  -7  -8  138.99    7.40
   0  -7  -8  150.18   11.60
  -1   7   8  109.19   13.20
  -1  -7  -8   86.09    9.80
   1  -7   8   83.59    7.60
  -1   7   8   91.19    7.10
  -1  -7  -8   86.49    6.00
   1  -7   8   79.29   17.70
  -1  -7   8   95.19    5.40
  -1  -7   8   99.99   11.70
   1  -7  -8   90.69    6.50
   1  -7  -8   99.29    6.00
  -1  -7   8  105.49    8.90
  -1  -7   8  106.99   17.10
   1   7   8  110.29    7.30
  -2   7   8  119.99    8.40
   2   7  -8  131.79    8.80
  -2   7   8  127.99   15.60
   2  -7   8  128.29   20.10
  -2  -7  -8  112.29   12.30
  -2  -7  -8  115.89    6.90
   2  -7   8  113.19    8.40
   2  -7   8  110.79   13.10
   2   7   8  114.89    7.80
  -2  -7   8  119.49   18.10
   2  -7  -8  121.29    6.40
  -2  -7   8  113.89    6.10
  -2  -7   8  105.59    9.60
   2  -7  -8  160.38   17.50
  -2  -7   8  124.39   13.80
   3  -7   8  115.59    7.80
  -3  -7  -8   96.29   12.40
   3  -7   8  110.29   12.40
  -3  -7  -8  101.29    6.60
   3  -7   8  130.19   20.70
  -3   7   8   97.39   14.80
   3  -7  -8  106.49    9.40
   3   7   8  115.59    7.90
  -3  -7   8  111.09    6.30
  -3  -7   8  115.69   10.20
   3  -7  -8  106.49    5.90
  -3  -7   8  109.29   13.60
  -3  -7   8   83.49   17.50
   3  -7  -8  116.09   15.70
   4  -7   8   25.60    8.30
  -4  -7  -8   31.10    8.00
   4  -7   8   44.10   13.90
   4  -7   8   26.50    3.70
  -4  -7   8   28.10    5.90
  -4  -7   8   24.90   10.60
   4  -7  -8    2.40    9.50
   4  -7  -8   23.30    6.00
   4   7   8   25.10    4.50
  -4  -7   8   31.30    5.50
  -4  -7   8   21.20    7.00
   5  -7   8   54.79    9.50
  -5  -7  -8   38.00   10.20
  -5  -7  -8   43.70    5.00
   5  -7   8   51.69   14.90
   5  -7   8   49.70   12.00
  -5  -7   8   33.60    6.40
  -5  -7   8   25.20   12.00
  -5  -7   8   42.60    4.50
   5   7   8   42.50    5.00
  -5  -7   8   21.00    8.30
   5  -7  -8   43.50    7.90
   5  -7  -8   47.80   11.10
   6  -7   8  128.09   20.70
  -6  -7  -8  136.49    8.00
  -6  -7  -8  114.29   16.90
   6  -7   8  151.58   16.40
   6  -7   8  139.39   12.50
  -6  -7   8  127.79   11.30
   6   7   8  143.99    8.90
   6  -7  -8  122.69   11.60
  -6  -7   8  143.29   21.70
  -6  -7   8  146.29    8.10
  -6  -7   8  128.29   18.00
   6  -7  -8  116.99   15.20
  -7  -7  -8    6.60    2.50
   7  -7   8    3.40    5.10
   7  -7   8    3.60    4.20
   7  -7   8   14.10   11.90
   7   7   8    5.60    2.40
  -7  -7   8    4.60    3.30
   7  -7  -8    4.40    3.80
   7  -7  -8    3.20    4.40
  -7  -7   8    6.40    2.60
  -8  -7  -8   19.50    3.30
   8  -7   8   20.40    5.60
   8  -7   8   13.20    7.20
   8  -7  -8   10.90    4.40
  -8  -7   8   27.80    5.00
   8  -7  -8   13.30    6.50
   8   7   8   12.30    3.20
  -8  -7   8   14.40    3.30
  -9  -7  -8    4.00    1.80
   9  -7   8    8.60    3.80
   9  -7   8    1.10    4.30
  -9  -7   8    4.40    2.20
   9  -7  -8    8.90    4.50
   9  -7  -8    3.00    3.80
  10  -7   8    0.80    3.40
  10  -7  -8    2.00    3.40
 -10  -7   8    7.50    3.50
  11   7  -8    2.50    1.90
  11  -7   8    2.30    2.90
 -11  -7   8    3.60    1.40
  11  -7  -8    2.40    2.00
  11  -7  -8    3.50    2.20
   0  -8  -8  134.19    7.50
   0  -8   8  124.89   20.00
   0  -8   8  139.49    6.40
   0   8   8  136.19    9.00
   0  -8   8  128.59   11.40
  -1  -8  -8   13.80    5.50
   1  -8   8   18.00    4.70
  -1   8   8   12.20    3.40
   1  -8  -8    9.50    8.00
  -1  -8   8   16.10    2.80
  -1  -8   8   18.50    7.20
  -1  -8   8   10.90    8.00
   1  -8  -8   18.90    3.30
   1   8   8   11.10    2.90
  -2  -8  -8   53.19   10.00
   2  -8   8   45.50   15.00
  -2   8   8   46.90    5.50
  -2  -8  -8   43.50    4.60
   2  -8   8   42.10    9.90
  -2  -8   8   44.50    7.60
   2  -8  -8   47.20   12.80
  -2  -8   8   56.09    9.40
  -2  -8   8   41.00   13.20
   2   8   8   42.40    7.20
   2  -8  -8   43.00    4.10
  -3  -8  -8   62.89   11.70
   3  -8   8   93.19   20.60
  -3  -8  -8   78.49    6.10
   3  -8   8   78.69    6.80
   3  -8   8   96.09   19.30
  -3  -8   8   75.49   17.50
   3  -8  -8   82.99   15.40
   3   8   8   77.29    6.80
  -3  -8   8   80.09    5.60
  -3  -8   8   69.19   12.90
  -3  -8   8   76.19    8.70
   3  -8  -8   63.49    4.70
   4  -8   8   70.99   13.60
   4  -8   8   70.79    5.50
  -4  -8  -8   58.49   11.90
  -4  -8  -8   56.59    9.90
  -4  -8  -8   69.19    5.90
   4  -8   8   85.29   20.70
   4  -8  -8   72.39    8.70
  -4  -8   8   57.39    8.30
  -4  -8   8   38.60   11.20
  -4  -8   8   51.59   14.80
   4   8   8   62.69    6.20
  -4  -8   8   59.99    5.20
   5  -8   8    7.90    6.20
   5  -8   8   -9.60    7.60
  -5  -8  -8   -3.60    3.90
  -5  -8  -8    6.50    2.70
  -5  -8  -8    6.60    7.60
   5  -8  -8    5.80    4.40
  -5  -8   8   11.20    4.10
   5  -8  -8    4.00    7.00
  -5  -8   8    8.00    2.70
  -5  -8   8   24.40   11.90
   5   8   8    8.00    3.10
  -5  -8   8   14.00    9.20
   6  -8   8   43.50   16.20
  -6  -8  -8   33.70    4.40
   6  -8   8   16.30    7.60
   6  -8  -8   30.90    9.60
   6  -8  -8   24.40    6.40
  -6  -8   8   30.60    4.10
  -6  -8   8   24.00    5.60
  -6  -8   8   41.50   16.90
   6   8   8   21.00    4.10
   7  -8   8   47.30   10.70
   7  -8   8  100.89   27.90
  -7  -8  -8   63.09    5.50
   7  -8  -8   49.99   11.70
   7  -8  -8   59.19    8.50
  -7  -8   8   46.00    6.70
   7   8   8   54.49    5.70
  -7  -8   8   66.39    5.60
  -8  -8  -8    9.60    2.80
   8  -8   8    0.70    3.80
   8   8   8    6.40    2.40
  -8  -8   8    8.30    2.70
   8  -8  -8   10.30    4.30
  -8  -8   8    2.00    3.50
   8  -8  -8    2.50    4.40
   9  -8   8    7.80    5.30
  -9  -8  -8    9.40    2.90
   9  -8  -8    1.20    3.80
  -9  -8   8    9.10    2.60
   9  -8  -8    6.70    3.60
  10   8  -8    2.70    2.30
 -10  -8  -8    2.50    1.30
  10  -8   8    0.70    2.70
 -10  -8   8    3.80    1.80
  10  -8  -8    0.80    2.30
  10  -8  -8    0.80    2.60
   0  -9  -8  139.29    7.90
   0   9   8  148.09    9.70
   0  -9   8  154.48   23.70
   0  -9  -8  139.29   20.90
   0  -9   8  138.59   11.30
   1  -9   8   11.70    8.80
  -1   9   8    3.80    2.30
  -1  -9  -8    4.50    2.20
   1  -9   8    4.80    2.80
   1  -9  -8  -11.70    7.60
   1  -9  -8    3.70    1.70
  -1  -9   8    4.10    1.70
   1   9   8    5.00    2.60
  -1  -9   8   -5.10    6.90
  -1  -9   8    4.70    3.00
  -2  -9  -8   39.30    4.60
  -2   9   8   40.00    5.60
   2  -9   8   34.30    5.90
   2  -9   8   23.90    7.70
   2  -9  -8   29.80   12.10
  -2  -9   8   34.50    3.70
   2  -9  -8   30.90    3.80
  -2  -9   8   33.10    7.00
   2   9   8   36.40    5.70
  -2  -9   8   30.10   11.20
  -3  -9  -8   31.00    7.40
  -3  -9  -8   56.69    5.40
  -3  -9  -8   38.90   16.60
   3  -9   8   61.79    6.10
   3  -9   8   40.90   14.10
   3  -9   8   48.10    9.80
   3   9   8   51.19    5.80
   3  -9  -8   50.79    6.60
  -3  -9   8   49.30    4.50
  -3  -9   8   37.90   13.40
   3  -9  -8   58.59   18.30
  -3  -9   8   26.90   12.80
  -3  -9   8   54.19    7.40
   4  -9   8    2.60    4.90
  -4  -9  -8    0.80    1.70
   4  -9   8    9.60    9.40
   4  -9   8    2.30    2.00
  -4  -9  -8   -1.50    2.80
  -4  -9   8   -0.80    1.70
  -4  -9   8   -5.60   10.20
   4   9   8    2.80    2.20
  -4  -9   8    1.30    2.40
   4  -9  -8   -0.70    4.20
   5  -9   8  210.08   30.30
  -5  -9  -8  170.78   10.30
  -5  -9  -8  171.98   16.60
   5  -9   8  182.28   19.70
   5  -9  -8  166.98   18.30
  -5  -9   8  137.99   26.10
  -5  -9   8  146.99   16.20
   5   9   8  145.29    9.70
  -5  -9   8  128.69    8.90
   6  -9   8   25.50   18.60
   6  -9   8   11.90    5.20
  -6  -9  -8    8.80    2.70
   6  -9  -8   17.20    5.50
  -6  -9   8    9.70    2.70
   6   9   8   12.70    3.50
  -6  -9   8    6.20    3.30
   6  -9  -8   16.10    7.00
   7  -9   8   15.80    6.50
  -7  -9  -8   16.20    3.10
  -7  -9   8   18.10    3.40
   7  -9  -8   11.60    4.70
   7   9   8   19.50    3.90
   7  -9  -8   18.60    7.20
  -7  -9   8   18.30    4.80
   8  -9   8    7.60    5.00
  -8  -9  -8    5.00    2.10
  -8  -9   8    9.60    3.00
   8  -9  -8    4.90    3.40
  -8  -9   8    6.00    2.20
   8   9   8    6.90    2.40
   8  -9  -8    8.70    4.90
  -9  -9  -8   22.20    2.90
   9  -9   8   18.90    6.20
   9  -9  -8   11.00    3.50
  -9  -9   8   21.90    3.10
   9  -9  -8   19.90    5.90
   0 -10   8   69.99   21.10
   0  10   8   71.99    7.20
   0 -10  -8   72.29    5.50
   0 -10   8   80.79    8.50
   0 -10  -8   83.49   17.90
  -1 -10  -8   85.89   20.30
  -1 -10  -8  102.09    6.70
  -1  10   8   96.59    8.40
   1 -10   8  104.29    9.40
   1 -10   8   91.89   23.50
  -1 -10   8  111.09    5.80
  -1 -10   8   96.09   21.00
   1 -10  -8   99.19   23.00
  -1 -10   8  104.79    9.90
   1  10   8  108.99    8.70
   1 -10  -8  115.29    6.40
   2 -10   8   53.89   17.70
  -2 -10  -8   30.50    7.40
  -2 -10  -8   46.40    4.90
  -2  10   8   47.00    6.20
   2 -10   8   38.40    5.60
   2  10   8   48.30    6.10
  -2 -10   8   40.60    7.30
   2 -10  -8   49.10    3.90
  -2 -10   8   41.10    4.20
  -2 -10   8   30.80   15.10
  -3 -10  -8   36.70    9.50
   3 -10   8   36.80   13.60
  -3 -10   8   38.20    8.50
  -3 -10   8   21.40   15.00
   3  10   8   30.70    6.20
   3 -10  -8   31.00   10.00
  -4 -10  -8   81.79    6.00
  -4 -10  -8   62.89    8.90
   4 -10   8   64.49    9.30
   4 -10   8   74.99   21.50
   4 -10   8   67.99    4.50
  -4 -10   8   75.29    5.60
  -4 -10   8   57.29   18.60
   4 -10  -8   64.59   12.80
   4  10   8   78.59    7.10
  -4 -10   8   74.09    8.80
  -5 -10  -8   17.70    5.30
  -5 -10  -8   20.70    3.60
   5 -10   8   26.30    7.30
   5 -10  -8   16.20    7.10
   5  10   8   24.90    4.70
  -5 -10   8   20.80    5.30
  -5 -10   8   29.00    3.80
   6 -10   8    2.30    3.80
  -6 -10  -8   -1.30    3.80
  -6 -10  -8    1.50    1.80
  -6 -10   8    1.90    1.90
   6  10   8    2.80    2.00
   6 -10  -8    0.60    3.00
  -6 -10   8   -1.00    2.20
   6 -10  -8    0.20    1.90
  -7 -10  -8   18.10    3.00
   7 -10   8   22.80    7.30
   7 -10  -8   12.50    7.40
   7  10   8   19.20    3.60
  -7 -10   8   19.30    3.30
  -7 -10   8   13.20    3.50
   8 -10   8    5.60    3.60
  -8 -10  -8    8.10    2.00
  -8 -10   8    8.10    2.00
   8 -10  -8   13.60    5.60
   0 -11  -8    2.80    3.70
   0 -11  -8    3.50    1.70
   0 -11   8   13.70   11.60
   0 -11   8   -2.70    2.00
   0 -11  -8    1.10    2.80
   0  11   8    1.90    1.80
  -1 -11  -8   53.99    9.20
  -1 -11  -8   54.39    4.80
   1 -11   8   64.69    7.20
  -1  11   8   49.70    5.60
   1 -11   8   61.99   16.90
   1  11   8   52.19    6.10
   1 -11  -8   55.49    4.00
   1 -11  -8   49.60    8.60
  -1 -11   8   49.50    7.00
  -1 -11   8   40.10   18.30
   1 -11  -8   47.90    9.40
   2 -11   8   36.10    5.10
  -2 -11  -8   33.90    4.00
  -2 -11  -8   32.50    7.00
  -2  11   8   38.60    5.60
   2 -11  -8   28.00    6.00
  -2 -11   8   35.20    3.40
  -2 -11   8   36.50    7.10
   2  11   8   41.30    5.20
   2 -11  -8   38.70    9.70
   3 -11   8   31.60    3.90
  -3 -11  -8   41.30    7.70
  -3 -11  -8   29.90    4.20
   3  11   8   27.10    4.90
   3 -11  -8   26.60    5.80
   3 -11  -8   34.70    9.70
  -3 -11   8   34.90    6.70
  -3 -11   8   36.00    3.60
   4 -11   8    4.90    6.00
  -4 -11  -8    5.00    2.20
  -4 -11  -8    2.20    3.10
   4  11   8    2.00    2.30
   4 -11  -8    3.90    4.40
  -4 -11   8    4.40    3.10
   4 -11  -8    2.80    2.60
  -4 -11   8    3.40    1.90
  -5 -11  -8    0.50    2.80
   5 -11   8    4.40    3.90
  -5 -11  -8    2.10    1.90
  -5 -11   8    2.40    2.50
   5 -11  -8    7.70    4.20
   5  11   8    2.90    1.90
  -5 -11   8    3.40    1.70
   5 -11  -8    2.60    2.30
  -6 -11  -8    4.90    1.80
   6 -11   8    5.00    3.50
  -6 -11  -8    7.10    3.60
  -6 -11   8    6.40    3.00
   6  11   8    5.10    2.30
   6 -11  -8    2.00    3.60
   6 -11  -8    8.10    3.00
  -6 -11   8    5.10    2.10
   7 -11   8   -0.10    2.60
  -7 -11  -8   -0.10    1.30
   7  11   8    0.00    1.50
  -7 -11   8   -0.10    1.70
   7 -11  -8    3.10    3.10
  -7 -11   8    0.30    1.30
   0 -12  -8    2.50    1.50
   0 -12  -8    7.00    4.50
   0  12   8    4.40    2.70
   0 -12   8    6.50    3.10
   0 -12  -8    3.30    2.70
[truncated: 414,395 more chars]
